# Supplementary material for: Bioinformatics Modelling and Metabolic Engineering of the Branched Chain Amino Acid Pathway for Specific Production of Mycosubtilin Isoforms in Bacillus subtilis
Source: Metabolites. 2022 Jan 24;12(2):107. doi: 10.3390/metabo12020107 (PMC8877110; doi:10.3390/metabo12020107)
Supplement: Supplementary file 1 [file metabolites-12-00107-s001.zip]

Archive with 2 entries (2 files):
- Supplementary data of raw microarray results.xls
- Supplementary Figures.pdf
