# Supplementary material for: Bioinformatics Modelling and Metabolic Engineering of the Branched Chain Amino Acid Pathway for Specific Production of Mycosubtilin Isoforms in Bacillus subtilis
Source: Metabolites. 2022 Jan 24;12(2):107. doi: 10.3390/metabo12020107 (PMC8877110; doi:10.3390/metabo12020107)
Supplement: Supplementary file 1 [file metabolites-12-00107-s001.zip › Supplementary data of raw microarray results.xls]

## Sheet: G120G1 850C5-670C3_G120G2 850C5
# version: V1.0
# format_version:V4.0
# date: 9.10.2007 18:58:04
# created by: ExpressConveter V.1.9
# row_count:9216
# converted from GenePix file: G120G1 850C5-670C3.gpr
# background_correction:OFF
UID	MedA	MedB	R	C	MR	MC	SR	SC	BkgA	BkgB	FlagA	FlagB	SAA	SAB	IA	IB	Name
1	336	505	1	1	1	1	1	1	20160	21600	B	B	120	120	0	0	Lux A
2	335	404	1	2	1	1	1	2	20640	21720	B	B	120	120	0	0	Lux A
3	238	347	1	3	1	1	1	3	20280	21000	B	B	120	120	0	0	rbcl
4	245	521	1	4	1	1	1	4	19560	22680	B	B	120	120	0	0	rbcl
5	5377	14004	1	5	1	1	1	5	19800	27480	B	B	120	120	0	0	rpll
6	5594	14098	1	6	1	1	1	6	20400	25440	B	B	120	120	0	0	rpll
7	167	191	1	7	1	1	1	7	19680	22680	X	X	120	120	0	0	empty
8	153	168	1	8	1	1	1	8	19560	21480	X	X	120	120	0	0	empty
9	151	168	1	9	1	1	1	9	19320	21120	X	X	120	120	0	0	empty
10	168	165	1	10	1	1	1	10	19680	21120	B	B	120	120	0	0	empty
11	161	175	1	11	1	1	1	11	19440	21240	B	B	120	120	0	0	empty
12	161	172	1	12	1	1	1	12	19680	20400	X	X	120	120	0	0	empty
13	157	178	1	13	1	1	1	13	19680	20040	X	X	120	120	0	0	empty
14	160	166	1	14	1	1	1	14	19200	21000	X	X	120	120	0	0	empty
15	150	167	1	15	1	1	1	15	18360	21000	X	X	120	120	0	0	empty
16	151	184	1	16	1	1	1	16	17520	21000	X	X	120	120	0	0	empty
17	144	182	1	17	1	1	1	17	17280	21000	X	X	120	120	0	0	empty
18	142	173	1	18	1	1	1	18	17400	20880	X	X	120	120	0	0	empty
19	1134	1316	2	1	1	1	2	1	21360	22200	B	B	120	120	0	0	ycdA_
20	1238	1353	2	2	1	1	2	2	21000	22080	B	B	120	120	0	0	ycdA_
21	496	570	2	3	1	1	2	3	20280	21000	B	B	120	120	0	0	yccG_
22	872	1149	2	4	1	1	2	4	19440	24000	B	B	120	120	0	0	yccG_
23	531	604	2	5	1	1	2	5	19920	25440	B	B	120	120	0	0	phoD_
24	604	798	2	6	1	1	2	6	19800	23520	B	B	120	120	0	0	phoD_
25	513	669	2	7	1	1	2	7	19560	21720	B	B	120	120	0	0	ybgJ_
26	478	710	2	8	1	1	2	8	19200	21480	B	B	120	120	0	0	ybgJ_
27	359	466	2	9	1	1	2	9	19200	20880	B	B	120	120	0	0	ybfT_
28	343	448	2	10	1	1	2	10	19680	20400	B	B	120	120	0	0	ybfT_
29	839	1195	2	11	1	1	2	11	19680	21120	B	B	120	120	0	0	psd_
30	856	1198	2	12	1	1	2	12	19200	21120	B	B	120	120	0	0	psd_
31	503	667	2	13	1	1	2	13	19560	20160	B	B	120	120	0	0	E. coli 3
32	489	726	2	14	1	1	2	14	19320	21240	B	B	120	120	0	0	E. coli 3
33	492	669	2	15	1	1	2	15	18360	21600	B	B	120	120	0	0	E. coli 2
34	453	702	2	16	1	1	2	16	17640	21480	B	B	120	120	0	0	E. coli 2
35	8301	10329	2	17	1	1	2	17	18000	21720	B	B	120	120	0	0	E. coli 1
36	8360	10245	2	18	1	1	2	18	18120	21960	B	B	120	120	0	0	E. coli 1
37	1383	1889	3	1	1	1	3	1	21720	24000	B	B	120	120	0	0	yerO_
38	1492	1940	3	2	1	1	3	2	20880	22080	B	B	120	120	0	0	yerO_
39	1145	1518	3	3	1	1	3	3	20760	21000	B	B	120	120	0	0	opuE_
40	1464	2373	3	4	1	1	3	4	20280	23640	B	B	120	120	0	0	opuE_
41	168	231	3	5	1	1	3	5	20160	24720	X	X	120	120	0	0	yerG_missing
42	171	236	3	6	1	1	3	6	20040	24360	B	B	120	120	0	0	yerG_missing
43	989	1141	3	7	1	1	3	7	19680	22680	B	B	120	120	0	0	nasC_
44	1245	1450	3	8	1	1	3	8	19320	21360	B	B	120	120	0	0	nasC_
45	1276	1590	3	9	1	1	3	9	19440	20880	B	B	120	120	0	0	ycgT_
46	1281	1521	3	10	1	1	3	10	19800	20400	B	B	120	120	0	0	ycgT_
47	2515	3196	3	11	1	1	3	11	19440	21120	B	B	120	120	0	0	ycgP_
48	2264	2824	3	12	1	1	3	12	19320	21360	B	B	120	120	0	0	ycgP_
49	10243	4882	3	13	1	1	3	13	19800	20880	B	B	120	120	1204459	443044	lctP_
50	9800	4823	3	14	1	1	3	14	19320	20640	B	B	120	120	1223086	442036	lctP_
51	478	719	3	15	1	1	3	15	18360	21480	B	B	120	120	0	0	ycgA_
52	469	840	3	16	1	1	3	16	17880	21840	B	B	120	120	0	0	ycgA_
53	2364	3189	3	17	1	1	3	17	17640	21240	B	B	120	120	0	0	yceJ_
54	2474	3079	3	18	1	1	3	18	17160	21720	B	B	120	120	0	0	yceJ_
55	366	302	4	1	1	1	4	1	24360	27360	B	B	120	120	0	0	yfmA_
56	257	302	4	2	1	1	4	2	22440	23040	B	B	120	120	0	0	yfmA_
57	734	936	4	3	1	1	4	3	21240	20880	B	B	120	120	0	0	yfmF_
58	773	1182	4	4	1	1	4	4	20400	22680	B	B	120	120	0	0	yfmF_
59	1037	1224	4	5	1	1	4	5	20040	23880	B	B	120	120	0	0	yfmJ_
60	992	1177	4	6	1	1	4	6	19920	24360	B	B	120	120	0	0	yfmJ_
61	795	1202	4	7	1	1	4	7	19680	23400	B	B	120	120	0	0	yfnH_
62	686	870	4	8	1	1	4	8	19440	21240	B	B	120	120	0	0	yfnH_
63	723	958	4	9	1	1	4	9	19560	21360	B	B	120	120	0	0	yetK_
64	679	952	4	10	1	1	4	10	19440	21480	B	B	120	120	0	0	yetK_
65	496	687	4	11	1	1	4	11	19200	21120	B	B	120	120	0	0	yetI_
66	519	698	4	12	1	1	4	12	19560	21360	B	B	120	120	0	0	yetI_
67	1109	1409	4	13	1	1	4	13	19560	21240	B	B	120	120	0	0	yesQ_
68	833	949	4	14	1	1	4	14	19080	20520	B	B	120	120	0	0	yesQ_
69	517	872	4	15	1	1	4	15	18480	21240	B	B	120	120	0	0	yesL_
70	564	901	4	16	1	1	4	16	17760	21960	B	B	120	120	0	0	yesL_
71	590	839	4	17	1	1	4	17	18000	21840	B	B	120	120	0	0	cotJA_
72	651	837	4	18	1	1	4	18	17640	21600	B	B	120	120	0	0	cotJA_
73	1646	2196	5	1	1	1	5	1	22800	24360	B	B	120	120	0	0	oppC_
74	1738	2376	5	2	1	1	5	2	22080	22920	B	B	120	120	0	0	oppC_
75	2947	3648	5	3	1	1	5	3	21960	20640	B	B	120	120	0	0	yjbA_
76	2431	2906	5	4	1	1	5	4	20520	21720	B	B	120	120	0	0	yjbA_
77	2213	2248	5	5	1	1	5	5	20160	22080	B	B	120	120	0	0	appF_
78	2597	3201	5	6	1	1	5	6	19800	23640	B	B	120	120	0	0	appF_
79	3141	6074	5	7	1	1	5	7	19800	26160	B	B	120	120	0	0	argJ_
80	3325	6169	5	8	1	1	5	8	19440	22440	B	B	120	120	0	0	argJ_
81	1180	1354	5	9	1	1	5	9	19920	21120	B	B	120	120	0	0	yitX_
82	1196	1383	5	10	1	1	5	10	19680	21120	B	B	120	120	0	0	yitX_
83	636	639	5	11	1	1	5	11	19440	21840	B	B	120	120	0	0	ipi_
84	668	670	5	12	1	1	5	12	19680	21840	B	B	120	120	0	0	ipi_
85	666	776	5	13	1	1	5	13	19200	20640	B	B	120	120	0	0	yitF_
86	698	815	5	14	1	1	5	14	19080	20640	B	B	120	120	0	0	yitF_
87	403	473	5	15	1	1	5	15	18840	21600	B	B	120	120	0	0	yitB_
88	423	568	5	16	1	1	5	16	18360	23280	B	B	120	120	0	0	yitB_
89	565	725	5	17	1	1	5	17	17760	22440	B	B	120	120	0	0	yisW_
90	584	811	5	18	1	1	5	18	17520	21720	B	B	120	120	0	0	yisW_
91	398	587	6	1	1	1	6	1	21960	22200	B	B	120	120	0	0	spoIIGA_
92	470	601	6	2	1	1	6	2	21600	22320	B	B	120	120	0	0	spoIIGA_
93	986	1173	6	3	1	1	6	3	21840	20760	B	B	120	120	0	0	ylxX_
94	1206	1412	6	4	1	1	6	4	20880	21480	B	B	120	120	0	0	ylxX_
95	1078	1163	6	5	1	1	6	5	20760	21360	B	B	120	120	0	0	murG_
96	1136	1163	6	6	1	1	6	6	20280	22560	B	B	120	120	0	0	murG_
97	1018	1080	6	7	1	1	6	7	19680	26160	B	B	120	120	0	0	ylbL_
98	914	935	6	8	1	1	6	8	19800	25800	B	B	120	120	0	0	ylbL_
99	1095	1360	6	9	1	1	6	9	19560	23520	B	B	120	120	0	0	ylbH_
100	1224	1464	6	10	1	1	6	10	19560	21240	B	B	120	120	0	0	ylbH_
101	622	828	6	11	1	1	6	11	19560	22080	B	B	120	120	0	0	ylbD_
102	888	1058	6	12	1	1	6	12	19440	21840	B	B	120	120	0	0	ylbD_
103	1871	2057	6	13	1	1	6	13	18840	20880	B	B	120	120	0	0	yjbU_
104	2141	2236	6	14	1	1	6	14	18840	20760	B	B	120	120	0	0	yjbU_
105	3456	3573	6	15	1	1	6	15	18960	21840	B	B	120	120	0	0	tenI_
106	2458	2578	6	16	1	1	6	16	18360	23760	B	B	120	120	0	0	tenI_
107	1625	2153	6	17	1	1	6	17	18240	23280	B	B	120	120	0	0	yjbO_
108	1573	2022	6	18	1	1	6	18	17880	22560	B	B	120	120	0	0	yjbO_
109	1312	1603	7	1	1	1	7	1	21000	22560	B	B	120	120	0	0	yocG_
110	1248	1399	7	2	1	1	7	2	21480	21360	B	B	120	120	0	0	yocG_
111	327	449	7	3	1	1	7	3	22080	21960	B	B	120	120	0	0	yocC_
112	367	465	7	4	1	1	7	4	21720	23040	B	B	120	120	0	0	yocC_
113	346	424	7	5	1	1	7	5	20640	21720	B	B	120	120	0	0	yozA_
114	336	351	7	6	1	1	7	6	20280	21720	B	B	120	120	0	0	yozA_
115	1294	1920	7	7	1	1	7	7	19200	24240	B	B	120	120	0	0	rpmB_
116	1278	1897	7	8	1	1	7	8	18960	24840	B	B	120	120	0	0	rpmB_
117	1627	1995	7	9	1	1	7	9	19200	25560	B	B	120	120	0	0	yloQ_
118	1953	2440	7	10	1	1	7	10	18960	24120	B	B	120	120	0	0	yloQ_
119	2079	2869	7	11	1	1	7	11	19320	23400	B	B	120	120	0	0	yloM_
120	1875	2465	7	12	1	1	7	12	18960	21840	B	B	120	120	0	0	yloM_
121	3231	1194	7	13	1	1	7	13	18840	21600	B	B	120	120	356821	106676	pyrE_
122	3193	1209	7	14	1	1	7	14	18480	20760	B	B	120	120	365732	112016	pyrE_
123	1964	1530	7	15	1	1	7	15	18240	21960	B	B	120	120	0	0	pyrAA_
124	1902	1732	7	16	1	1	7	16	18120	22320	B	B	120	120	0	0	pyrAA_
125	1549	1460	7	17	1	1	7	17	18360	23160	B	B	120	120	0	0	pyrR_
126	1267	1338	7	18	1	1	7	18	18120	22440	B	B	120	120	0	0	pyrR_
127	170	165	8	1	1	1	8	1	20520	21960	X	X	120	120	0	0	yosU_missing
128	177	198	8	2	1	1	8	2	21480	22320	B	B	120	120	0	0	yosU_missing
129	1992	2346	8	3	1	1	8	3	21600	22320	B	B	120	120	0	0	sspC_
130	1937	2297	8	4	1	1	8	4	21600	22800	B	B	120	120	0	0	sspC_
131	170	176	8	5	1	1	8	5	20640	22440	X	X	120	120	0	0	yotE_missing
132	164	205	8	6	1	1	8	6	19440	22440	X	X	120	120	0	0	yotE_missing
133	668	745	8	7	1	1	8	7	19080	24840	B	B	120	120	0	0	yodS_
134	604	817	8	8	1	1	8	8	19080	25680	B	B	120	120	0	0	yodS_
135	1199	1681	8	9	1	1	8	9	19080	24960	B	B	120	120	0	0	yodO_
136	1317	1873	8	10	1	1	8	10	19080	24960	B	B	120	120	0	0	yodO_
137	1167	1459	8	11	1	1	8	11	19800	26040	B	B	120	120	0	0	yodL_
138	1173	1479	8	12	1	1	8	12	19560	24600	B	B	120	120	0	0	yodL_
139	1497	1964	8	13	1	1	8	13	19560	22680	B	B	120	120	0	0	yojH_
140	1441	1765	8	14	1	1	8	14	18840	22080	B	B	120	120	0	0	yojH_
141	1997	1825	8	15	1	1	8	15	18480	22440	B	B	120	120	0	0	yojL_
142	2155	1993	8	16	1	1	8	16	18360	23040	B	B	120	120	0	0	yojL_
143	7246	7209	8	17	1	1	8	17	18720	24000	B	B	120	120	0	0	odhB_
144	5965	6046	8	18	1	1	8	18	18960	24240	B	B	120	120	0	0	odhB_
145	559	641	9	1	1	1	9	1	21480	22440	B	B	120	120	0	0	yqjT_
146	618	731	9	2	1	1	9	2	21120	23040	B	B	120	120	0	0	yqjT_
147	1264	1475	9	3	1	1	9	3	20760	21600	B	B	120	120	0	0	yqjX_
148	1261	1427	9	4	1	1	9	4	21000	21720	B	B	120	120	0	0	yqjX_
149	1045	1192	9	5	1	1	9	5	21000	21720	B	B	120	120	0	0	yqkB_
150	1113	1330	9	6	1	1	9	6	19680	23760	B	B	120	120	0	0	yqkB_
151	473	790	9	7	1	1	9	7	19080	26640	B	B	120	120	0	0	pnp_
152	590	858	9	8	1	1	9	8	19680	28080	B	B	120	120	0	0	pnp_
153	1179	1405	9	9	1	1	9	9	18480	25800	B	B	120	120	0	0	sigF_
154	1173	1296	9	10	1	1	9	10	19080	23400	B	B	120	120	0	0	sigF_
155	2449	2986	9	11	1	1	9	11	20280	27480	B	B	120	120	0	0	spoVAD_
156	1794	2344	9	12	1	1	9	12	19800	25680	B	B	120	120	0	0	spoVAD_
157	683	684	9	13	1	1	9	13	20040	22920	B	B	120	120	79458	53276	ribH_
158	647	663	9	14	1	1	9	14	19920	23040	B	B	120	120	84484	55472	ribH_
159	544	765	9	15	1	1	9	15	18600	22560	B	B	120	120	0	0	ypuH_
160	609	918	9	16	1	1	9	16	17880	23400	B	B	120	120	0	0	ypuH_
161	326	441	9	17	1	1	9	17	17880	22800	B	B	120	120	0	0	spmB_
162	324	454	9	18	1	1	9	18	18480	23760	B	B	120	120	0	0	spmB_
163	664	861	10	1	1	1	10	1	21720	22800	B	B	120	120	0	0	yrzK_
164	718	995	10	2	1	1	10	2	20640	23280	B	B	120	120	0	0	yrzK_
165	867	1188	10	3	1	1	10	3	20280	22320	B	B	120	120	0	0	yrvN_
166	965	1285	10	4	1	1	10	4	20400	21960	B	B	120	120	0	0	yrvN_
167	1568	1744	10	5	1	1	10	5	20160	21480	B	B	120	120	0	0	yrrA_
168	1437	1605	10	6	1	1	10	6	20160	23160	B	B	120	120	0	0	yrrA_
169	425	532	10	7	1	1	10	7	19800	27600	B	B	120	120	0	0	udk_
170	415	564	10	8	1	1	10	8	19440	29520	B	B	120	120	0	0	udk_
171	482	766	10	9	1	1	10	9	18480	27720	B	B	120	120	0	0	yrzA_
172	487	663	10	10	1	1	10	10	19320	24840	B	B	120	120	0	0	yrzA_
173	1472	2007	10	11	1	1	10	11	19440	25800	B	B	120	120	0	0	yrhB_
174	1257	1839	10	12	1	1	10	12	19440	26400	B	B	120	120	0	0	yrhB_
175	686	1067	10	13	1	1	10	13	18960	25320	B	B	120	120	0	0	bmr_
176	634	965	10	14	1	1	10	14	19440	23640	B	B	120	120	0	0	bmr_
177	3370	7015	10	15	1	1	10	15	19560	22560	B	B	120	120	0	0	yqiZ_
178	2464	5069	10	16	1	1	10	16	18480	23880	B	B	120	120	309290	542325	yqiZ_
179	911	1343	10	17	1	1	10	17	18360	23400	B	B	120	120	0	0	yqjD_
180	901	1219	10	18	1	1	10	18	18360	23880	B	B	120	120	0	0	yqjD_
181	986	1321	11	1	1	1	11	1	20760	22800	B	B	120	120	0	0	yugJ_
182	1043	1356	11	2	1	1	11	2	20760	23640	B	B	120	120	0	0	yugJ_
183	399	580	11	3	1	1	11	3	20160	22440	B	B	120	120	0	0	yugN_
184	478	632	11	4	1	1	11	4	20400	22200	B	B	120	120	0	0	yugN_
185	1221	1531	11	5	1	1	11	5	19800	21840	B	B	120	120	0	0	yugT_
186	1421	1586	11	6	1	1	11	6	20760	21840	B	B	120	120	0	0	yugT_
187	2071	1992	11	7	1	1	11	7	20160	28920	B	B	120	120	0	0	maf_
188	1713	1533	11	8	1	1	11	8	19800	30240	B	B	120	120	0	0	maf_
189	984	1206	11	9	1	1	11	9	19560	28320	B	B	120	120	0	0	mreD_
190	1051	1404	11	10	1	1	11	10	19560	27600	B	B	120	120	0	0	mreD_
191	1741	2063	11	11	1	1	11	11	19440	23880	B	B	120	120	0	0	spoIVFB_
192	1212	1682	11	12	1	1	11	12	19080	24360	B	B	120	120	0	0	spoIVFB_
193	639	863	11	13	1	1	11	13	18840	24480	B	B	120	120	0	0	yrzH_
194	567	757	11	14	1	1	11	14	19080	22800	B	B	120	120	0	0	yrzH_
195	1220	1582	11	15	1	1	11	15	19680	22680	B	B	120	120	0	0	csbX_
196	938	1286	11	16	1	1	11	16	19800	23280	B	B	120	120	0	0	csbX_
197	816	1249	11	17	1	1	11	17	18000	23640	B	B	120	120	0	0	queA_
198	895	1393	11	18	1	1	11	18	18000	23520	B	B	120	120	0	0	queA_
199	498	764	12	1	1	1	12	1	20280	22320	B	B	120	120	0	0	paiB_
200	548	768	12	2	1	1	12	2	19920	22200	B	B	120	120	0	0	paiB_
201	4807	5292	12	3	1	1	12	3	20040	21720	B	B	120	120	0	0	yumB_
202	4883	5515	12	4	1	1	12	4	20760	21960	B	B	120	120	0	0	yumB_
203	507	704	12	5	1	1	12	5	20520	21600	B	B	120	120	0	0	yuiD_
204	519	697	12	6	1	1	12	6	20400	21240	B	B	120	120	0	0	yuiD_
205	479	579	12	7	1	1	12	7	20400	26280	B	B	120	120	0	0	yukD_
206	608	875	12	8	1	1	12	8	20400	30960	B	B	120	120	0	0	yukD_
207	1179	1359	12	9	1	1	12	9	20280	28680	B	B	120	120	0	0	yueD_
208	1148	1220	12	10	1	1	12	10	19440	27840	B	B	120	120	0	0	yueD_
209	722	907	12	11	1	1	12	11	18960	25080	B	B	120	120	0	0	yueF_
210	762	1155	12	12	1	1	12	12	18960	24120	B	B	120	120	0	0	yueF_
211	374	659	12	13	1	1	12	13	18480	23880	B	B	120	120	0	0	yufV_
212	417	639	12	14	1	1	12	14	18240	23040	B	B	120	120	0	0	yufV_
213	615	834	12	15	1	1	12	15	18840	22680	B	B	120	120	0	0	yufR_
214	620	935	12	16	1	1	12	16	19560	24720	B	B	120	120	0	0	yufR_
215	1508	1994	12	17	1	1	12	17	17760	26400	B	B	120	120	0	0	yufN_
216	1467	1929	12	18	1	1	12	18	18360	24000	B	B	120	120	0	0	yufN_
217	762	1073	13	1	1	1	13	1	20400	22200	B	B	120	120	0	0	cotH_
218	740	1107	13	2	1	1	13	2	20400	22320	B	B	120	120	0	0	cotH_
219	512	814	13	3	1	1	13	3	19920	21000	B	B	120	120	0	0	alsR_
220	590	766	13	4	1	1	13	4	19920	20880	B	B	120	120	0	0	alsR_
221	285	373	13	5	1	1	13	5	20160	21240	B	B	120	120	0	0	ywsA_
222	323	403	13	6	1	1	13	6	20520	21600	B	B	120	120	0	0	ywsA_
223	683	765	13	7	1	1	13	7	20040	23880	B	B	120	120	0	0	gerBC_
224	927	1229	13	8	1	1	13	8	20040	29520	B	B	120	120	0	0	gerBC_
225	921	1206	13	9	1	1	13	9	19920	29640	B	B	120	120	0	0	lytD_
226	893	1350	13	10	1	1	13	10	18720	28080	B	B	120	120	0	0	lytD_
227	707	988	13	11	1	1	13	11	18360	27000	B	B	120	120	0	0	tagE_
228	644	1111	13	12	1	1	13	12	18840	24480	B	B	120	120	0	0	tagE_
229	1611	1956	13	13	1	1	13	13	18120	23040	B	B	120	120	0	0	tagO_
230	1622	1955	13	14	1	1	13	14	18000	22680	B	B	120	120	0	0	tagO_
231	926	1142	13	15	1	1	13	15	18120	22680	B	B	120	120	0	0	yviA_
232	984	1276	13	16	1	1	13	16	18120	24000	B	B	120	120	0	0	yviA_
233	1934	2325	13	17	1	1	13	17	18120	25200	B	B	120	120	0	0	yvyF_
234	1760	2201	13	18	1	1	13	18	18480	24120	B	B	120	120	0	0	yvyF_
235	1361	1807	14	1	1	1	14	1	22080	22680	B	B	120	120	0	0	yxbG_
236	1597	2102	14	2	1	1	14	2	21480	23040	B	B	120	120	0	0	yxbG_
237	384	500	14	3	1	1	14	3	20400	21360	B	B	120	120	0	0	yxcD_
238	409	487	14	4	1	1	14	4	20400	21480	B	B	120	120	0	0	yxcD_
239	1228	1820	14	5	1	1	14	5	20880	22320	B	B	120	120	0	0	iolA_
240	1290	1890	14	6	1	1	14	6	20760	22680	B	B	120	120	0	0	iolA_
241	474	828	14	7	1	1	14	7	20280	24360	B	B	120	120	0	0	yxeC_
242	570	1065	14	8	1	1	14	8	19440	26880	B	B	120	120	0	0	yxeC_
243	920	1303	14	9	1	1	14	9	18840	28440	B	B	120	120	0	0	yxeH_
244	948	1473	14	10	1	1	14	10	18120	28800	B	B	120	120	0	0	yxeH_
245	959	1735	14	11	1	1	14	11	18600	28560	B	B	120	120	0	0	yxeL_
246	864	1352	14	12	1	1	14	12	18360	24120	B	B	120	120	0	0	yxeL_
247	481	662	14	13	1	1	14	13	18120	21600	B	B	120	120	0	0	ywpG_
248	530	649	14	14	1	1	14	14	18120	22080	B	B	120	120	67105	51350	ywpG_
249	722	938	14	15	1	1	14	15	18120	22680	B	B	120	120	0	0	ywqC_
250	720	956	14	16	1	1	14	16	17640	22680	B	B	120	120	0	0	ywqC_
251	1106	1646	14	17	1	1	14	17	17640	22320	B	B	120	120	0	0	ywqG_
252	978	1737	14	18	1	1	14	18	17880	22560	B	B	120	120	0	0	ywqG_
253	590	796	15	1	1	1	15	1	22680	23880	B	B	120	120	0	0	pksR_
254	615	742	15	2	1	1	15	2	22440	24480	B	B	120	120	0	0	pksR_
255	383	550	15	3	1	1	15	3	21120	21840	B	B	120	120	0	0	gutR_
256	477	621	15	4	1	1	15	4	21240	22200	B	B	120	120	0	0	gutR_
257	165	178	15	5	1	1	15	5	21120	22920	X	X	120	120	0	0	galK_missing
258	173	180	15	6	1	1	15	6	20760	21960	X	X	120	120	0	0	galK_missing
259	2369	3129	15	7	1	1	15	7	20040	23640	B	B	120	120	0	0	rocD_
260	2763	3479	15	8	1	1	15	8	19560	26760	B	B	120	120	0	0	rocD_
261	1171	1330	15	9	1	1	15	9	18960	27720	B	B	120	120	0	0	rapG_
262	1232	1448	15	10	1	1	15	10	18360	28680	B	B	120	120	0	0	rapG_
263	427	697	15	11	1	1	15	11	18480	29640	B	B	120	120	0	0	yycQ_
264	399	618	15	12	1	1	15	12	18360	25680	B	B	120	120	0	0	yycQ_
265	1167	1661	15	13	1	1	15	13	18240	21960	B	B	120	120	0	0	ahpF_
266	1477	1988	15	14	1	1	15	14	17760	22200	B	B	120	120	0	0	ahpF_
267	789	1419	15	15	1	1	15	15	17760	22320	B	B	120	120	0	0	gntK_
268	774	1342	15	16	1	1	15	16	17640	22920	B	B	120	120	0	0	gntK_
269	461	744	15	17	1	1	15	17	17760	22320	B	B	120	120	0	0	yxaC_
270	484	851	15	18	1	1	15	18	17880	22200	B	B	120	120	0	0	yxaC_
271	172	183	16	1	1	1	16	1	21720	21960	X	X	120	120	0	0	empty_
272	186	185	16	2	1	1	16	2	21720	23280	B	B	120	120	0	0	empty_
273	168	180	16	3	1	1	16	3	21600	21960	X	X	120	120	0	0	empty_
274	179	205	16	4	1	1	16	4	21960	23400	X	X	120	120	0	0	empty_
275	174	177	16	5	1	1	16	5	20520	22200	X	X	120	120	0	0	empty_
276	172	192	16	6	1	1	16	6	20040	23040	X	X	120	120	0	0	empty_
277	744	1002	16	7	1	1	16	7	19800	22920	B	B	120	120	0	0	ywmD_
278	511	792	16	8	1	1	16	8	19440	24600	B	B	120	120	0	0	ywmD_
279	461	895	16	9	1	1	16	9	18840	27840	B	B	120	120	0	0	ggaB_
280	448	976	16	10	1	1	16	10	18600	29640	B	B	120	120	0	0	ggaB_
281	648	1033	16	11	1	1	16	11	18480	29160	B	B	120	120	0	0	yvoD_
282	644	988	16	12	1	1	16	12	18480	27240	B	B	120	120	0	0	yvoD_
283	372	590	16	13	1	1	16	13	18720	23160	B	B	120	120	0	0	yrpC_
284	432	681	16	14	1	1	16	14	18240	22440	B	B	120	120	0	0	yrpC_
285	640	1031	16	15	1	1	16	15	17640	22560	B	B	120	120	0	0	ypbR_
286	710	1037	16	16	1	1	16	16	17640	21840	B	B	120	120	0	0	ypbR_
287	919	1109	16	17	1	1	16	17	18000	22320	B	B	120	120	0	0	odhA_
288	986	1196	16	18	1	1	16	18	18120	22320	B	B	120	120	0	0	odhA_
289	365	543	1	19	1	2	1	1	17400	26880	B	B	120	120	0	0	Lux A
290	333	556	1	20	1	2	1	2	17760	28200	B	B	120	120	0	0	Lux A
291	197	532	1	21	1	2	1	3	18000	31560	B	B	120	120	0	0	rbcl
292	207	486	1	22	1	2	1	4	18360	31320	B	B	120	120	24400	31350	rbcl
293	5984	16451	1	23	1	2	1	5	19440	31680	B	B	120	120	0	0	rpll
294	5539	15221	1	24	1	2	1	6	19920	31080	B	B	120	120	0	0	rpll
295	158	203	1	25	1	2	1	7	18840	26520	X	X	120	120	0	0	empty
296	161	185	1	26	1	2	1	8	18480	23880	B	B	120	120	0	0	empty
297	160	172	1	27	1	2	1	9	18600	21960	X	X	120	120	0	0	empty
298	160	176	1	28	1	2	1	10	18840	21600	X	X	120	120	0	0	empty
299	150	204	1	29	1	2	1	11	18360	22440	X	X	120	120	0	0	empty
300	147	198	1	30	1	2	1	12	18360	22440	X	X	120	120	0	0	empty
301	151	181	1	31	1	2	1	13	17760	22440	X	X	120	120	0	0	empty
302	141	183	1	32	1	2	1	14	17880	21360	X	X	120	120	0	0	empty
303	152	171	1	33	1	2	1	15	17760	21960	X	X	120	120	0	0	empty
304	146	196	1	34	1	2	1	16	17760	21720	X	X	120	120	0	0	empty
305	143	182	1	35	1	2	1	17	19080	22320	X	X	120	120	0	0	empty
306	149	187	1	36	1	2	1	18	18360	22560	X	X	120	120	0	0	empty
307	1352	2006	2	19	1	2	2	1	17160	21480	B	B	120	120	0	0	purR_
308	1354	2113	2	20	1	2	2	2	17520	24120	B	B	120	120	0	0	purR_
309	1153	2426	2	21	1	2	2	3	17520	30240	B	B	120	120	0	0	yabG_
310	1313	2732	2	22	1	2	2	4	18120	31320	B	B	120	120	0	0	yabG_
311	1743	2466	2	23	1	2	2	5	18960	30000	B	B	120	120	0	0	metS_
312	1649	2242	2	24	1	2	2	6	18960	28800	B	B	120	120	0	0	metS_
313	834	1158	2	25	1	2	2	7	18960	26400	B	B	120	120	0	0	yaaL_
314	1036	1189	2	26	1	2	2	8	18720	23520	B	B	120	120	0	0	yaaL_
315	644	998	2	27	1	2	2	9	19200	22680	B	B	120	120	0	0	yaaJ_
316	674	897	2	28	1	2	2	10	19560	21840	B	B	120	120	0	0	yaaJ_
317	401	551	2	29	1	2	2	11	18840	22320	B	B	120	120	0	0	yaaF_
318	395	568	2	30	1	2	2	12	18480	21960	B	B	120	120	0	0	yaaF_
319	522	735	2	31	1	2	2	13	18360	21960	B	B	120	120	0	0	E. coli 3
320	509	778	2	32	1	2	2	14	18600	21960	B	B	120	120	0	0	E. coli 3
321	333	569	2	33	1	2	2	15	18000	23040	B	B	120	120	0	0	E. coli 2
322	432	636	2	34	1	2	2	16	18120	22920	B	B	120	120	0	0	E. coli 2
323	9088	10834	2	35	1	2	2	17	19560	23640	B	B	120	120	0	0	E. coli 1
324	9103	11019	2	36	1	2	2	18	20160	25200	B	B	120	120	0	0	E. coli 1
325	12706	13541	3	19	1	2	3	1	18000	24840	B	B	120	120	0	0	ydcD_
326	13002	14364	3	20	1	2	3	2	18000	29400	B	B	120	120	0	0	ydcD_
327	878	1896	3	21	1	2	3	3	17760	30240	B	B	120	120	0	0	ydbT_
328	967	1858	3	22	1	2	3	4	17760	30720	B	B	120	120	0	0	ydbT_
329	1080	1563	3	23	1	2	3	5	17880	31080	B	B	120	120	0	0	ddlA_
330	994	1368	3	24	1	2	3	6	18720	29040	B	B	120	120	0	0	ddlA_
331	4132	7275	3	25	1	2	3	7	18960	26040	B	B	120	120	0	0	rplA_
332	4998	8359	3	26	1	2	3	8	19200	23880	B	B	120	120	0	0	rplA_
333	25611	31951	3	27	1	2	3	9	20040	24120	B	B	120	120	0	0	sigH_
334	25821	32151	3	28	1	2	3	10	19800	23640	B	B	120	120	0	0	sigH_
335	1801	2834	3	29	1	2	3	11	19440	23160	B	B	120	120	0	0	cysS_
336	1991	3122	3	30	1	2	3	12	18720	22800	B	B	120	120	0	0	cysS_
337	1367	1292	3	31	1	2	3	13	18240	21240	B	B	120	120	0	0	pabC_
338	1388	1432	3	32	1	2	3	14	18000	22080	B	B	120	120	0	0	pabC_
339	985	1611	3	33	1	2	3	15	18120	22560	B	B	120	120	0	0	yacD_
340	991	1540	3	34	1	2	3	16	18240	22680	B	B	120	120	0	0	yacD_
341	1738	2327	3	35	1	2	3	17	17880	22560	B	B	120	120	0	0	yacA_
342	1619	2293	3	36	1	2	3	18	19080	23040	B	B	120	120	0	0	yacA_
343	868	1733	4	19	1	2	4	1	17640	25080	B	B	120	120	80566	126597	ydfI_
344	878	2062	4	20	1	2	4	2	17400	30480	B	B	120	120	73082	123615	ydfI_
345	396	1031	4	21	1	2	4	3	17640	30480	B	B	120	120	0	0	ydfE_
346	324	1003	4	22	1	2	4	4	17760	31560	B	B	120	120	0	0	ydfE_
347	431	1449	4	23	1	2	4	5	17880	32400	B	B	120	120	0	0	ydfA_
348	434	1339	4	24	1	2	4	6	18240	30360	B	B	120	120	0	0	ydfA_
349	282	533	4	25	1	2	4	7	18600	26520	B	B	120	120	0	0	ydeF_
350	279	538	4	26	1	2	4	8	19080	22920	B	B	120	120	0	0	ydeF_
351	218	371	4	27	1	2	4	9	18720	21720	B	B	120	120	30233	25135	ydzE_
352	221	384	4	28	1	2	4	10	18720	22080	B	B	120	120	0	0	ydzE_
353	266	433	4	29	1	2	4	11	19200	22440	B	B	120	120	0	0	yddT_
354	258	462	4	30	1	2	4	12	19440	22200	B	B	120	120	0	0	yddT_
355	305	551	4	31	1	2	4	13	18960	21480	B	B	120	120	0	0	yddB_
356	301	543	4	32	1	2	4	14	18480	21840	B	B	120	120	0	0	yddB_
357	213	348	4	33	1	2	4	15	18360	21240	B	B	120	120	0	0	ydcR_
358	214	386	4	34	1	2	4	16	18120	21600	B	B	120	120	0	0	ydcR_
359	242	372	4	35	1	2	4	17	18000	21240	B	B	120	120	0	0	sacV_
360	279	426	4	36	1	2	4	18	18600	21840	B	B	120	120	0	0	sacV_
361	220	358	5	19	1	2	5	1	18120	23160	B	B	120	120	0	0	yhdC_
362	233	526	5	20	1	2	5	2	18000	27600	B	B	120	120	0	0	yhdC_
363	1216	2628	5	21	1	2	5	3	18240	28440	B	B	120	120	0	0	yhcY_
364	1434	3166	5	22	1	2	5	4	18120	30000	B	B	120	120	0	0	yhcY_
365	682	1587	5	23	1	2	5	5	18480	31440	B	B	120	120	0	0	glpF_
366	648	1420	5	24	1	2	5	6	18240	32880	B	B	120	120	0	0	glpF_
367	271	538	5	25	1	2	5	7	17880	29640	B	B	120	120	0	0	yhcK_
368	262	432	5	26	1	2	5	8	18840	23880	B	B	120	120	35735	30013	yhcK_
369	713	979	5	27	1	2	5	9	18840	21960	B	B	120	120	0	0	yhcH_
370	665	985	5	28	1	2	5	10	19080	22680	B	B	120	120	0	0	yhcH_
371	337	514	5	29	1	2	5	11	19320	22200	B	B	120	120	0	0	yhcC_
372	348	513	5	30	1	2	5	12	19560	21960	B	B	120	120	0	0	yhcC_
373	690	864	5	31	1	2	5	13	18840	20880	B	B	120	120	0	0	ygcA_
374	668	882	5	32	1	2	5	14	18240	21600	B	B	120	120	0	0	ygcA_
375	428	771	5	33	1	2	5	15	18120	21240	B	B	120	120	0	0	senS_
376	408	765	5	34	1	2	5	16	18000	21240	B	B	120	120	0	0	senS_
377	406	741	5	35	1	2	5	17	18240	21600	B	B	120	120	0	0	ygzA_
378	609	894	5	36	1	2	5	18	18960	22560	B	B	120	120	0	0	ygzA_
379	1494	1352	6	19	1	2	6	1	18240	23040	B	B	120	120	0	0	ispU_
380	1606	1339	6	20	1	2	6	2	18600	25200	B	B	120	120	0	0	ispU_
381	1293	2823	6	21	1	2	6	3	18600	27240	B	B	120	120	0	0	ykzA_
382	2466	4544	6	22	1	2	6	4	18360	30120	B	B	120	120	0	0	ykzA_
383	946	1678	6	23	1	2	6	5	18360	30000	B	B	120	120	0	0	proB_
384	905	1629	6	24	1	2	6	6	18240	33000	B	B	120	120	0	0	proB_
385	854	1303	6	25	1	2	6	7	18000	31800	B	B	120	120	0	0	dppE_
386	754	912	6	26	1	2	6	8	18360	26040	B	B	120	120	88372	62811	dppE_
387	1814	861	6	27	1	2	6	9	18960	22440	B	B	120	120	169613	69073	dppA_
388	1991	995	6	28	1	2	6	10	19080	22560	B	B	120	120	174139	71755	dppA_
389	371	645	6	29	1	2	6	11	19080	22200	B	B	120	120	0	0	ykcB_
390	365	651	6	30	1	2	6	12	19080	22080	B	B	120	120	0	0	ykcB_
391	344	602	6	31	1	2	6	13	18600	21000	B	B	120	120	0	0	yhdV_
392	341	668	6	32	1	2	6	14	18240	21720	B	B	120	120	0	0	yhdV_
393	1975	2867	6	33	1	2	6	15	18000	22800	B	B	120	120	0	0	yhdR_
394	1809	2623	6	34	1	2	6	16	18480	21960	B	B	120	120	0	0	yhdR_
395	1065	1092	6	35	1	2	6	17	18720	21960	B	B	120	120	0	0	yhdM_
396	1086	1138	6	36	1	2	6	18	18960	22080	B	B	120	120	0	0	yhdM_
397	355	524	7	19	1	2	7	1	18480	24120	B	B	120	120	0	0	pksF_
398	350	694	7	20	1	2	7	2	19200	28560	B	B	120	120	0	0	pksF_
399	493	1011	7	21	1	2	7	3	18960	30000	B	B	120	120	0	0	pksB_
400	754	1398	7	22	1	2	7	4	19080	29640	B	B	120	120	0	0	pksB_
401	690	1174	7	23	1	2	7	5	18720	28320	B	B	120	120	0	0	mutS_
402	561	1097	7	24	1	2	7	6	18120	31080	B	B	120	120	0	0	mutS_
403	564	931	7	25	1	2	7	7	18120	32640	B	B	120	120	0	0	ykvJ_
404	517	816	7	26	1	2	7	8	18120	27720	B	B	120	120	0	0	ykvJ_
405	4073	5143	7	27	1	2	7	9	18720	22920	B	B	120	120	0	0	motB_
406	4146	5112	7	28	1	2	7	10	18960	22200	B	B	120	120	0	0	motB_
407	365	668	7	29	1	2	7	11	19200	22080	B	B	120	120	0	0	spo0E_
408	404	727	7	30	1	2	7	12	18960	21840	B	B	120	120	0	0	spo0E_
409	520	746	7	31	1	2	7	13	18720	22320	B	B	120	120	0	0	ykrI_
410	571	842	7	32	1	2	7	14	18120	22200	B	B	120	120	0	0	ykrI_
411	387	701	7	33	1	2	7	15	18000	21960	B	B	120	120	0	0	ykoU_
412	367	724	7	34	1	2	7	16	18480	21720	B	B	120	120	0	0	ykoU_
413	1290	2158	7	35	1	2	7	17	18480	21840	B	B	120	120	0	0	ykoP_
414	1389	2265	7	36	1	2	7	18	18120	22320	B	B	120	120	0	0	ykoP_
415	5958	5240	8	19	1	2	8	1	18480	22680	B	B	120	120	0	0	yneF_
416	6127	5634	8	20	1	2	8	2	18960	24960	B	B	120	120	0	0	yneF_
417	3901	4735	8	21	1	2	8	3	19080	24360	B	B	120	120	0	0	yneB_
418	5518	6272	8	22	1	2	8	4	19560	25800	B	B	120	120	0	0	yneB_
419	316	408	8	23	1	2	8	5	19080	27240	B	B	120	120	0	0	yndM_
420	297	490	8	24	1	2	8	6	18480	29400	B	B	120	120	0	0	yndM_
421	480	1141	8	25	1	2	8	7	18000	31320	B	B	120	120	0	0	yncF_
422	464	1078	8	26	1	2	8	8	17880	30240	B	B	120	120	0	0	yncF_
423	407	587	8	27	1	2	8	9	18360	24480	B	B	120	120	0	0	yncB_
424	483	701	8	28	1	2	8	10	18240	22440	B	B	120	120	0	0	yncB_
425	242	578	8	29	1	2	8	11	18720	22800	B	B	120	120	30655	39320	xynB_
426	410	720	8	30	1	2	8	12	19080	23400	B	B	120	120	0	0	xynB_
427	2317	3117	8	31	1	2	8	13	18840	23400	B	B	120	120	0	0	spoVK_
428	2300	3045	8	32	1	2	8	14	18120	23160	B	B	120	120	0	0	spoVK_
429	642	1248	8	33	1	2	8	15	18120	23040	B	B	120	120	66216	109601	nrdE_
430	612	1238	8	34	1	2	8	16	18120	21960	B	B	120	120	66524	103674	nrdE_
431	804	712	8	35	1	2	8	17	18360	21600	B	B	120	120	90206	60093	ymaH_
432	824	667	8	36	1	2	8	18	18120	21360	B	B	120	120	90226	54120	ymaH_
433	428	691	9	19	1	2	9	1	18480	22320	B	B	120	120	0	0	ypmS_
434	435	714	9	20	1	2	9	2	18960	23040	B	B	120	120	0	0	ypmS_
435	439	640	9	21	1	2	9	3	18600	21840	B	B	120	120	0	0	yppP_
436	427	506	9	22	1	2	9	4	19080	22200	B	B	120	120	0	0	yppP_
437	1865	2740	9	23	1	2	9	5	18720	23880	B	B	120	120	0	0	yokB_
438	1851	3020	9	24	1	2	9	6	18720	25320	B	B	120	120	0	0	yokB_
439	166	294	9	25	1	2	9	7	18000	26040	B	B	120	120	0	0	yolF_
440	175	307	9	26	1	2	9	8	18120	29880	B	B	120	120	0	0	yolF_
441	192	321	9	27	1	2	9	9	18600	28800	B	B	120	120	0	0	yolJ_
442	244	507	9	28	1	2	9	10	18600	24120	B	B	120	120	0	0	yolJ_
443	904	1351	9	29	1	2	9	11	18960	23040	B	B	120	120	0	0	yomC_
444	904	1482	9	30	1	2	9	12	18480	22920	B	B	120	120	0	0	yomC_
445	181	334	9	31	1	2	9	13	18360	23880	B	B	120	120	0	0	yomS_
446	203	325	9	32	1	2	9	14	18000	23280	B	B	120	120	0	0	yomS_
447	213	391	9	33	1	2	9	15	18000	22920	B	B	120	120	0	0	yomW_
448	224	418	9	34	1	2	9	16	18000	22680	B	B	120	120	0	0	yomW_
449	250	408	9	35	1	2	9	17	18120	22560	B	B	120	120	0	0	yonA_
450	264	438	9	36	1	2	9	18	18240	22200	B	B	120	120	0	0	yonA_
451	548	811	10	19	1	2	10	1	18240	21600	B	B	120	120	0	0	spoIIP_
452	518	776	10	20	1	2	10	2	18600	22080	B	B	120	120	0	0	spoIIP_
453	8165	7730	10	21	1	2	10	3	18480	21720	B	B	120	120	0	0	grpE_
454	10596	10089	10	22	1	2	10	4	19200	22080	B	B	120	120	0	0	grpE_
455	795	930	10	23	1	2	10	5	19320	22080	B	B	120	120	0	0	yqeU_
456	745	1052	10	24	1	2	10	6	18600	24960	B	B	120	120	0	0	yqeU_
457	5051	4594	10	25	1	2	10	7	17880	25800	B	B	120	120	0	0	yqxN_
458	4957	4180	10	26	1	2	10	8	18840	27600	B	B	120	120	0	0	yqxN_
459	772	1294	10	27	1	2	10	9	18960	30000	B	B	120	120	0	0	yqfL_
460	710	929	10	28	1	2	10	10	19080	25920	B	B	120	120	0	0	yqfL_
461	11077	9843	10	29	1	2	10	11	19200	23280	B	B	120	120	1343925	821860	cccA_
462	11870	10610	10	30	1	2	10	12	18840	23280	B	B	120	120	1346678	823153	cccA_
463	615	750	10	31	1	2	10	13	18840	24000	B	B	120	120	0	0	ypeP_
464	590	809	10	32	1	2	10	14	18120	23640	B	B	120	120	0	0	ypeP_
465	1863	3134	10	33	1	2	10	15	18240	23160	B	B	120	120	0	0	cspD_
466	1524	2481	10	34	1	2	10	16	18000	23040	B	B	120	120	0	0	cspD_
467	1488	1970	10	35	1	2	10	17	18240	22680	B	B	120	120	0	0	ypgQ_
468	1600	2164	10	36	1	2	10	18	18240	22200	B	B	120	120	0	0	ypgQ_
469	231	380	11	19	1	2	11	1	18120	21840	B	B	120	120	0	0	ytmM_
470	245	410	11	20	1	2	11	2	18840	22800	B	B	120	120	0	0	ytmM_
471	344	592	11	21	1	2	11	3	18720	21960	B	B	120	120	0	0	ribR_
472	386	629	11	22	1	2	11	4	18720	21480	B	B	120	120	0	0	ribR_
473	321	485	11	23	1	2	11	5	18720	21840	B	B	120	120	0	0	ytrI_
474	322	520	11	24	1	2	11	6	18240	22800	B	B	120	120	0	0	ytrI_
475	199	257	11	25	1	2	11	7	18240	25680	X	X	120	120	0	0	yqdB_
476	192	336	11	26	1	2	11	8	18960	28680	B	B	120	120	0	0	yqdB_
477	292	518	11	27	1	2	11	9	18120	29400	B	B	120	120	0	0	yqbR_
478	295	523	11	28	1	2	11	10	19080	27720	B	B	120	120	0	0	yqbR_
479	241	289	11	29	1	2	11	11	18960	23520	B	B	120	120	28648	22332	yqcB_
480	308	392	11	30	1	2	11	12	19680	23760	B	B	120	120	33230	25611	yqcB_
481	399	609	11	31	1	2	11	13	19080	23520	B	B	120	120	0	0	yqcM_
482	381	615	11	32	1	2	11	14	18240	23640	B	B	120	120	0	0	yqcM_
483	509	711	11	33	1	2	11	15	18600	23640	B	B	120	120	0	0	yqeB_
484	507	737	11	34	1	2	11	16	18240	22800	B	B	120	120	0	0	yqeB_
485	767	957	11	35	1	2	11	17	18360	22800	B	B	120	120	0	0	yqeF_
486	736	863	11	36	1	2	11	18	18360	22200	B	B	120	120	0	0	yqeF_
487	265	408	12	19	1	2	12	1	18480	22080	B	B	120	120	0	0	yteS_
488	241	404	12	20	1	2	12	2	18600	21720	B	B	120	120	0	0	yteS_
489	680	996	12	21	1	2	12	3	18720	21720	B	B	120	120	0	0	opuD_
490	555	841	12	22	1	2	12	4	18720	21720	B	B	120	120	0	0	opuD_
491	1481	1767	12	23	1	2	12	5	18360	22440	B	B	120	120	0	0	ytzF_
492	1514	2144	12	24	1	2	12	6	18600	23640	B	B	120	120	0	0	ytzF_
493	1235	1260	12	25	1	2	12	7	18360	26400	B	B	120	120	123037	90594	ytzB_
494	1292	1522	12	26	1	2	12	8	18240	29040	B	B	120	120	0	0	ytzB_
495	3134	3695	12	27	1	2	12	9	17760	30240	B	B	120	120	0	0	ytpR_
496	3664	3917	12	28	1	2	12	10	18600	30240	B	B	120	120	0	0	ytpR_
497	15447	30506	12	29	1	2	12	11	18960	26760	B	B	120	120	0	0	ytxG_
498	16605	31913	12	30	1	2	12	12	19080	24960	B	B	120	120	0	0	ytxG_
499	328	672	12	31	1	2	12	13	18480	24000	B	B	120	120	0	0	braB_
500	408	769	12	32	1	2	12	14	18840	22920	B	B	120	120	0	0	braB_
501	765	1098	12	33	1	2	12	15	18720	23280	B	B	120	120	0	0	ytcI_
502	805	1165	12	34	1	2	12	16	18240	23160	B	B	120	120	0	0	ytcI_
503	540	767	12	35	1	2	12	17	18360	23280	B	B	120	120	0	0	yteJ_
504	557	783	12	36	1	2	12	18	18120	22920	B	B	120	120	0	0	yteJ_
505	487	757	13	19	1	2	13	1	18840	22920	B	B	120	120	0	0	yvbK_
506	531	759	13	20	1	2	13	2	18840	21960	B	B	120	120	0	0	yvbK_
507	268	472	13	21	1	2	13	3	18480	21840	B	B	120	120	0	0	yvbG_
508	276	432	13	22	1	2	13	4	18720	22560	B	B	120	120	0	0	yvbG_
509	651	1007	13	23	1	2	13	5	18480	22440	B	B	120	120	0	0	opuCC_
510	700	1098	13	24	1	2	13	6	18360	23400	B	B	120	120	0	0	opuCC_
511	267	485	13	25	1	2	13	7	18120	24240	B	B	120	120	0	0	yvaM_
512	307	410	13	26	1	2	13	8	17640	23760	B	B	120	120	0	0	yvaM_
513	1666	2790	13	27	1	2	13	9	17880	25440	B	B	120	120	0	0	yvaI_
514	1810	2795	13	28	1	2	13	10	18240	26640	B	B	120	120	0	0	yvaI_
515	234	492	13	29	1	2	13	11	18240	27360	B	B	120	120	0	0	yvaD_
516	248	434	13	30	1	2	13	12	17880	26040	B	B	120	120	36636	29674	yvaD_
517	742	926	13	31	1	2	13	13	18240	24360	B	B	120	120	0	0	yvgL_
518	844	1036	13	32	1	2	13	14	18360	23160	B	B	120	120	0	0	yvgL_
519	333	593	13	33	1	2	13	15	17880	23520	B	B	120	120	0	0	yvsH_
520	353	600	13	34	1	2	13	16	18000	23280	B	B	120	120	0	0	yvsH_
521	479	901	13	35	1	2	13	17	18720	23160	B	B	120	120	0	0	fhuC_
522	450	784	13	36	1	2	13	18	18720	23040	B	B	120	120	0	0	fhuC_
523	711	1027	14	19	1	2	14	1	18360	23160	B	B	120	120	0	0	spsI_
524	733	1053	14	20	1	2	14	2	18480	23160	B	B	120	120	0	0	spsI_
525	1777	1870	14	21	1	2	14	3	18360	23160	B	B	120	120	0	0	yweB_
526	1822	2102	14	22	1	2	14	4	19080	23160	B	B	120	120	0	0	yweB_
527	1055	1204	14	23	1	2	14	5	18720	22440	B	B	120	120	0	0	ywfA_
528	869	1180	14	24	1	2	14	6	18840	22560	B	B	120	120	0	0	ywfA_
529	1977	3211	14	25	1	2	14	7	18360	22920	B	B	120	120	0	0	ywgA_
530	1987	3048	14	26	1	2	14	8	18240	22800	B	B	120	120	0	0	ywgA_
531	344	491	14	27	1	2	14	9	18720	22800	B	B	120	120	0	0	ywhA_
532	356	505	14	28	1	2	14	10	18360	24360	B	B	120	120	0	0	ywhA_
533	424	640	14	29	1	2	14	11	18480	25080	B	B	120	120	0	0	ywhE_
534	411	768	14	30	1	2	14	12	18120	28080	B	B	120	120	0	0	ywhE_
535	415	671	14	31	1	2	14	13	18360	27000	B	B	120	120	0	0	yvfL_
536	454	763	14	32	1	2	14	14	18720	26040	B	B	120	120	0	0	yvfL_
537	819	1411	14	33	1	2	14	15	18360	24720	B	B	120	120	0	0	yvfR_
538	776	1421	14	34	1	2	14	16	18240	23280	B	B	120	120	0	0	yvfR_
539	1102	1349	14	35	1	2	14	17	18600	23280	B	B	120	120	0	0	yvfV_
540	1115	1257	14	36	1	2	14	18	18960	24240	B	B	120	120	0	0	yvfV_
541	2178	3434	15	19	1	2	15	1	17760	22800	B	B	120	120	0	0	yojG_
542	1641	2826	15	20	1	2	15	2	18000	22560	B	B	120	120	0	0	yojG_
543	304	553	15	21	1	2	15	3	18120	23160	B	B	120	120	0	0	flhB_
544	310	558	15	22	1	2	15	4	19080	23400	B	B	120	120	0	0	flhB_
545	1130	1466	15	23	1	2	15	5	19560	23400	B	B	120	120	0	0	moaD_
546	1411	1770	15	24	1	2	15	6	19440	23880	B	B	120	120	0	0	moaD_
547	1726	2239	15	25	1	2	15	7	19200	23640	B	B	120	120	0	0	ywbD_
548	1955	2583	15	26	1	2	15	8	18600	24120	B	B	120	120	0	0	ywbD_
549	2108	915	15	27	1	2	15	9	18480	23400	B	B	120	120	235179	69426	ywbH_
550	2187	828	15	28	1	2	15	10	19200	24000	B	B	120	120	246119	66174	ywbH_
551	484	726	15	29	1	2	15	11	19080	23640	B	B	120	120	0	0	ywbM_
552	492	962	15	30	1	2	15	12	18480	26040	B	B	120	120	0	0	ywbM_
553	907	1057	15	31	1	2	15	13	18840	26640	B	B	120	120	0	0	vpr_
554	979	1273	15	32	1	2	15	14	18840	28920	B	B	120	120	0	0	vpr_
555	452	801	15	33	1	2	15	15	18480	25440	B	B	120	120	0	0	sacP_
556	468	896	15	34	1	2	15	16	18240	24120	B	B	120	120	0	0	sacP_
557	1417	1953	15	35	1	2	15	17	18480	22920	B	B	120	120	0	0	ywdC_
558	1595	2073	15	36	1	2	15	18	17880	22680	B	B	120	120	0	0	ywdC_
559	143	190	16	19	1	2	16	1	17760	22440	X	X	120	120	0	0	empty_
560	144	174	16	20	1	2	16	2	17400	21840	B	B	120	120	0	0	empty_
561	143	182	16	21	1	2	16	3	17640	22680	X	X	120	120	0	0	empty_
562	153	175	16	22	1	2	16	4	18120	22920	X	X	120	120	0	0	empty_
563	152	177	16	23	1	2	16	5	18480	23160	X	X	120	120	0	0	empty_
564	171	206	16	24	1	2	16	6	18960	23160	X	X	120	120	0	0	empty_
565	343	629	16	25	1	2	16	7	19080	22680	B	B	120	120	0	0	cotA_
566	315	739	16	26	1	2	16	8	18600	25080	B	B	120	120	0	0	cotA_
567	345	584	16	27	1	2	16	9	18600	24720	B	B	120	120	0	0	hutH_
568	336	493	16	28	1	2	16	10	18840	24480	B	B	120	120	0	0	hutH_
569	283	589	16	29	1	2	16	11	18600	22800	B	B	120	120	0	0	opuAB_
570	321	660	16	30	1	2	16	12	18360	23280	B	B	120	120	34651	44707	opuAB_
571	422	769	16	31	1	2	16	13	18480	24240	B	B	120	120	0	0	yirY_
572	495	881	16	32	1	2	16	14	18120	28080	B	B	120	120	0	0	yirY_
573	909	1182	16	33	1	2	16	15	18240	25200	B	B	120	120	0	0	yhaQ_
574	919	1216	16	34	1	2	16	16	18480	24360	B	B	120	120	0	0	yhaQ_
575	338	590	16	35	1	2	16	17	18120	23640	B	B	120	120	0	0	yfnC_
576	343	609	16	36	1	2	16	18	17880	23880	B	B	120	120	0	0	yfnC_
577	327	453	1	37	1	3	1	1	17760	22080	B	B	120	120	0	0	Lux A
578	354	492	1	38	1	3	1	2	17760	22320	B	B	120	120	0	0	Lux A
579	169	352	1	39	1	3	1	3	17880	27480	B	B	120	120	20119	26898	rbcl
580	167	288	1	40	1	3	1	4	18480	30480	B	B	120	120	19027	22227	rbcl
581	5546	15137	1	41	1	3	1	5	19440	31920	B	B	120	120	0	0	rpll
582	5685	16149	1	42	1	3	1	6	19800	35760	B	B	120	120	0	0	rpll
583	153	273	1	43	1	3	1	7	18960	32400	X	X	120	120	0	0	empty
584	159	254	1	44	1	3	1	8	18480	27360	B	B	120	120	0	0	empty
585	160	188	1	45	1	3	1	9	18240	22200	B	B	120	120	0	0	empty
586	137	180	1	46	1	3	1	10	18120	22080	X	X	120	120	0	0	empty
587	163	195	1	47	1	3	1	11	18120	21960	B	B	120	120	0	0	empty
588	165	179	1	48	1	3	1	12	18240	21840	B	B	120	120	0	0	empty
589	153	181	1	49	1	3	1	13	18720	21840	X	X	120	120	0	0	empty
590	161	183	1	50	1	3	1	14	18600	22080	B	B	120	120	0	0	empty
591	145	180	1	51	1	3	1	15	18840	22080	X	X	120	120	0	0	empty
592	143	187	1	52	1	3	1	16	18720	22680	X	X	120	120	0	0	empty
593	148	185	1	53	1	3	1	17	19200	25800	X	X	120	120	0	0	empty
594	156	230	1	54	1	3	1	18	18840	29640	X	X	120	120	0	0	empty
595	685	923	2	37	1	3	2	1	18240	22440	B	B	120	120	0	0	ycbN_
596	744	1073	2	38	1	3	2	2	18720	23040	B	B	120	120	0	0	ycbN_
597	804	1072	2	39	1	3	2	3	19080	25800	B	B	120	120	0	0	ycbJ_
598	664	863	2	40	1	3	2	4	18960	23760	B	B	120	120	0	0	ycbJ_
599	718	1155	2	41	1	3	2	5	18720	26400	B	B	120	120	0	0	ycbE_
600	1008	1562	2	42	1	3	2	6	19440	30840	B	B	120	120	0	0	ycbE_
601	742	889	2	43	1	3	2	7	18960	30960	B	B	120	120	0	0	ybfJ_
602	775	980	2	44	1	3	2	8	18360	30480	B	B	120	120	0	0	ybfJ_
603	398	694	2	45	1	3	2	9	18480	25200	B	B	120	120	0	0	ybfG_
604	415	718	2	46	1	3	2	10	18120	22800	B	B	120	120	0	0	ybfG_
605	1742	3259	2	47	1	3	2	11	18240	22560	B	B	120	120	0	0	ybfA_
606	1877	3594	2	48	1	3	2	12	18600	23160	B	B	120	120	193178	291815	ybfA_
607	442	656	2	49	1	3	2	13	19320	23280	B	B	120	120	0	0	E. coli 3
608	424	664	2	50	1	3	2	14	19440	24240	B	B	120	120	0	0	E. coli 3
609	386	556	2	51	1	3	2	15	19200	23760	B	B	120	120	0	0	E. coli 2
610	360	576	2	52	1	3	2	16	19200	23520	B	B	120	120	0	0	E. coli 2
611	7971	9839	2	53	1	3	2	17	20040	25440	B	B	120	120	0	0	E. coli 1
612	7186	9073	2	54	1	3	2	18	20520	27960	B	B	120	120	0	0	E. coli 1
613	2366	4049	3	37	1	3	3	1	18720	23040	B	B	120	120	0	0	yerB_
614	2474	4372	3	38	1	3	3	2	18960	23400	B	B	120	120	0	0	yerB_
615	1611	669	3	39	1	3	3	3	18720	23040	B	B	120	120	150023	55920	purD_
616	1767	682	3	40	1	3	3	4	19080	22560	B	B	120	120	160876	56624	purD_
617	1109	505	3	41	1	3	3	5	19080	24600	B	B	120	120	122520	38818	purF_
618	1174	810	3	42	1	3	3	6	19560	28680	B	B	120	120	123014	52992	purF_
619	804	1535	3	43	1	3	3	7	18600	29880	B	B	120	120	0	0	ycgL_
620	822	1670	3	44	1	3	3	8	18720	30240	B	B	120	120	0	0	ycgL_
621	679	1139	3	45	1	3	3	9	18840	26280	B	B	120	120	0	0	aroI_
622	585	954	3	46	1	3	3	10	18120	24960	B	B	120	120	0	0	aroI_
623	384	612	3	47	1	3	3	11	18120	23880	B	B	120	120	0	0	ycgG_
624	399	666	3	48	1	3	3	12	18720	23160	B	B	120	120	0	0	ycgG_
625	2711	3222	3	49	1	3	3	13	19320	23520	B	B	120	120	0	0	yceE_
626	2824	3443	3	50	1	3	3	14	19440	24240	B	B	120	120	0	0	yceE_
627	520	724	3	51	1	3	3	15	19080	23040	B	B	120	120	0	0	yceA_
628	476	678	3	52	1	3	3	16	18720	22680	B	B	120	120	0	0	yceA_
629	1048	1946	3	53	1	3	3	17	19080	23640	B	B	120	120	0	0	ycdF_
630	978	1919	3	54	1	3	3	18	18600	24240	B	B	120	120	0	0	ycdF_
631	246	389	4	37	1	3	4	1	18720	21600	B	B	120	120	0	0	yfmN_
632	237	363	4	38	1	3	4	2	18960	22560	B	B	120	120	0	0	yfmN_
633	867	1180	4	39	1	3	4	3	19080	22800	B	B	120	120	0	0	yfmR_
634	968	1427	4	40	1	3	4	4	18840	22920	B	B	120	120	0	0	yfmR_
635	323	599	4	41	1	3	4	5	18960	22080	B	B	120	120	0	0	yfnD_
636	267	477	4	42	1	3	4	6	19200	23400	B	B	120	120	34479	30513	yfnD_
637	374	562	4	43	1	3	4	7	18480	23520	B	B	120	120	0	0	lplC_
638	421	659	4	44	1	3	4	8	18000	25200	B	B	120	120	0	0	lplC_
639	495	853	4	45	1	3	4	9	18360	26880	B	B	120	120	0	0	yesZ_
640	488	996	4	46	1	3	4	10	18480	27600	B	B	120	120	0	0	yesZ_
641	443	848	4	47	1	3	4	11	18240	27360	B	B	120	120	0	0	yesU_
642	407	642	4	48	1	3	4	12	18480	24120	B	B	120	120	0	0	yesU_
643	2727	2835	4	49	1	3	4	13	18600	23160	B	B	120	120	0	0	yeeI_
644	3010	3105	4	50	1	3	4	14	18600	24120	B	B	120	120	0	0	yeeI_
645	189	350	4	51	1	3	4	15	19200	23160	B	B	120	120	0	0	yeeD_
646	192	394	4	52	1	3	4	16	19200	22560	B	B	120	120	0	0	yeeD_
647	221	410	4	53	1	3	4	17	19320	22440	B	B	120	120	0	0	yefC_
648	219	379	4	54	1	3	4	18	18720	22080	B	B	120	120	0	0	yefC_
649	367	404	5	37	1	3	5	1	19440	21480	B	B	120	120	0	0	yjzB_
650	371	432	5	38	1	3	5	2	19200	22320	B	B	120	120	0	0	yjzB_
651	719	939	5	39	1	3	5	3	19080	23160	B	B	120	120	0	0	yjaU_
652	846	978	5	40	1	3	5	4	18960	22440	B	B	120	120	0	0	yjaU_
653	152	190	5	41	1	3	5	5	18840	21840	X	X	120	120	0	0	carB_missing
654	155	191	5	42	1	3	5	6	18720	23880	X	X	120	120	0	0	carB_missing
655	149	217	5	43	1	3	5	7	18480	24360	X	X	120	120	0	0	yitR_missing
656	144	191	5	44	1	3	5	8	18000	24360	X	X	120	120	0	0	yitR_missing
657	229	429	5	45	1	3	5	9	18240	26760	B	B	120	120	0	0	yitN_
658	232	423	5	46	1	3	5	10	18120	26160	B	B	120	120	0	0	yitN_
659	1031	1528	5	47	1	3	5	11	17880	26280	B	B	120	120	0	0	yitJ_
660	928	1310	5	48	1	3	5	12	18720	24000	B	B	120	120	0	0	yitJ_
661	601	988	5	49	1	3	5	13	18720	23760	B	B	120	120	0	0	yisS_
662	718	1038	5	50	1	3	5	14	18720	23760	B	B	120	120	0	0	yisS_
663	375	563	5	51	1	3	5	15	19320	23280	B	B	120	120	0	0	yisP_
664	454	564	5	52	1	3	5	16	19800	23520	B	B	120	120	0	0	yisP_
665	1321	1430	5	53	1	3	5	17	19920	23520	B	B	120	120	0	0	yisL_
666	1221	1299	5	54	1	3	5	18	19200	23280	B	B	120	120	0	0	yisL_
667	818	1029	6	37	1	3	6	1	19680	21960	B	B	120	120	0	0	murE_
668	876	1088	6	38	1	3	6	2	19680	21720	B	B	120	120	0	0	murE_
669	8215	6725	6	39	1	3	6	3	19440	22200	B	B	120	120	0	0	yllB_
670	7988	6749	6	40	1	3	6	4	19440	22560	B	B	120	120	0	0	yllB_
671	769	1126	6	41	1	3	6	5	19320	22680	B	B	120	120	0	0	ylbO_
672	769	1150	6	42	1	3	6	6	18840	25200	B	B	120	120	0	0	ylbO_
673	389	567	6	43	1	3	6	7	18120	24720	B	B	120	120	0	0	ctaG_
674	460	699	6	44	1	3	6	8	18240	23640	B	B	120	120	0	0	ctaG_
675	2314	2286	6	45	1	3	6	9	18480	23520	B	B	120	120	0	0	ctaC_
676	2341	2417	6	46	1	3	6	10	18960	23880	B	B	120	120	0	0	ctaC_
677	2832	3579	6	47	1	3	6	11	18120	24960	B	B	120	120	0	0	ylaN_
678	2777	3429	6	48	1	3	6	12	18480	24600	B	B	120	120	0	0	ylaN_
679	1539	2068	6	49	1	3	6	13	18600	23160	B	B	120	120	0	0	yjbK_
680	1324	1817	6	50	1	3	6	14	19320	23880	B	B	120	120	0	0	yjbK_
681	8762	7824	6	51	1	3	6	15	19560	24120	B	B	120	120	0	0	yjbG_
682	9638	9003	6	52	1	3	6	16	20400	24720	B	B	120	120	0	0	yjbG_
683	24635	24250	6	53	1	3	6	17	20520	24480	B	B	120	120	0	0	yjbD_
684	24731	23270	6	54	1	3	6	18	19800	24480	B	B	120	120	0	0	yjbD_
685	376	548	7	37	1	3	7	1	18600	22320	B	B	120	120	0	0	yobT_
686	432	563	7	38	1	3	7	2	19560	22200	B	B	120	120	0	0	yobT_
687	414	552	7	39	1	3	7	3	19920	24360	B	B	120	120	0	0	csaA_
688	364	449	7	40	1	3	7	4	19560	22560	B	B	120	120	0	0	csaA_
689	413	763	7	41	1	3	7	5	18960	22800	B	B	120	120	0	0	yobL_
690	411	812	7	42	1	3	7	6	18960	23760	B	B	120	120	0	0	yobL_
691	476	698	7	43	1	3	7	7	19080	23280	B	B	120	120	0	0	yloI_
692	441	608	7	44	1	3	7	8	18840	25080	B	B	120	120	0	0	yloI_
693	633	928	7	45	1	3	7	9	19200	25200	B	B	120	120	0	0	yloA_
694	558	914	7	46	1	3	7	10	18600	26280	B	B	120	120	0	0	yloA_
695	2043	2039	7	47	1	3	7	11	18120	26640	B	B	120	120	0	0	ylnC_
696	1955	1820	7	48	1	3	7	12	18360	25440	B	B	120	120	0	0	ylnC_
697	165	199	7	49	1	3	7	13	18120	22680	B	B	120	120	0	0	ileS_missing
698	152	193	7	50	1	3	7	14	18360	24360	X	X	120	120	0	0	ileS_missing
699	941	1269	7	51	1	3	7	15	18720	22920	B	B	120	120	0	0	ylmF_
700	942	1238	7	52	1	3	7	16	19320	24000	B	B	120	120	0	0	ylmF_
701	1024	1311	7	53	1	3	7	17	19200	22560	B	B	120	120	0	0	ylmB_
702	1105	1312	7	54	1	3	7	18	18360	23280	B	B	120	120	0	0	ylmB_
703	319	514	8	37	1	3	8	1	18480	21720	B	B	120	120	0	0	yotI_
704	309	532	8	38	1	3	8	2	19080	21720	B	B	120	120	0	0	yotI_
705	386	647	8	39	1	3	8	3	19800	23400	B	B	120	120	0	0	yotM_
706	372	579	8	40	1	3	8	4	19200	21120	B	B	120	120	0	0	yotM_
707	152	217	8	41	1	3	8	5	19200	23640	B	B	120	120	0	0	cgeA_missing
708	154	187	8	42	1	3	8	6	19440	23880	X	X	120	120	0	0	cgeA_missing
709	319	508	8	43	1	3	8	7	20040	22920	B	B	120	120	0	0	yodH_
710	304	489	8	44	1	3	8	8	19440	24240	B	B	120	120	0	0	yodH_
711	610	892	8	45	1	3	8	9	19440	26160	B	B	120	120	0	0	yodD_
712	595	846	8	46	1	3	8	10	18480	26760	B	B	120	120	0	0	yodD_
713	336	594	8	47	1	3	8	11	18120	28920	B	B	120	120	0	0	yojB_
714	322	561	8	48	1	3	8	12	18240	28200	B	B	120	120	0	0	yojB_
715	385	599	8	49	1	3	8	13	18360	24840	B	B	120	120	0	0	sqhC_
716	452	739	8	50	1	3	8	14	18360	24480	B	B	120	120	0	0	sqhC_
717	209	328	8	51	1	3	8	15	18120	23280	B	B	120	120	0	0	yocN_
718	202	389	8	52	1	3	8	16	18720	23760	B	B	120	120	0	0	yocN_
719	1844	3395	8	53	1	3	8	17	18720	23280	B	B	120	120	0	0	yocK_
720	1908	3364	8	54	1	3	8	18	18600	23520	B	B	120	120	0	0	yocK_
721	2474	2576	9	37	1	3	9	1	18480	21600	B	B	120	120	0	0	yqkF_
722	2304	2603	9	38	1	3	9	2	18960	21840	B	B	120	120	0	0	yqkF_
723	403	672	9	39	1	3	9	3	18840	23160	B	B	120	120	0	0	ansB_
724	239	507	9	40	1	3	9	4	18600	22680	B	B	120	120	0	0	ansB_
725	452	752	9	41	1	3	9	5	17880	23160	B	B	120	120	0	0	spoIIM_
726	469	724	9	42	1	3	9	6	18360	23880	B	B	120	120	0	0	spoIIM_
727	1587	1489	9	43	1	3	9	7	18840	23400	B	B	120	120	0	0	ypuA_
728	1530	1336	9	44	1	3	9	8	19320	25080	B	B	120	120	0	0	ypuA_
729	309	604	9	45	1	3	9	9	18840	28200	B	B	120	120	0	0	ypuC_
730	353	792	9	46	1	3	9	10	18360	27720	B	B	120	120	33317	42161	ypuC_
731	832	793	9	47	1	3	9	11	18120	27960	B	B	120	120	82771	60272	ypuE_
732	938	979	9	48	1	3	9	12	18480	30000	B	B	120	120	0	0	ypuE_
733	513	842	9	49	1	3	9	13	18480	26520	B	B	120	120	0	0	resC_
734	592	1009	9	50	1	3	9	14	18120	23760	B	B	120	120	0	0	resC_
735	2063	2233	9	51	1	3	9	15	18240	24120	B	B	120	120	0	0	ypuN_
736	2004	2334	9	52	1	3	9	16	18240	24600	B	B	120	120	0	0	ypuN_
737	277	376	9	53	1	3	9	17	18480	24480	B	B	120	120	0	0	ypaA_
738	255	377	9	54	1	3	9	18	18480	23520	B	B	120	120	0	0	ypaA_
739	319	583	10	37	1	3	10	1	18600	22200	B	B	120	120	0	0	glnP_
740	366	629	10	38	1	3	10	2	18720	22560	B	B	120	120	0	0	glnP_
741	508	787	10	39	1	3	10	3	18240	22200	B	B	120	120	0	0	yrrI_
742	515	856	10	40	1	3	10	4	18720	22320	B	B	120	120	0	0	yrrI_
743	153	185	10	41	1	3	10	5	17760	22440	X	X	120	120	0	0	yrrL_missing
744	154	185	10	42	1	3	10	6	17880	23400	X	X	120	120	0	0	yrrL_missing
745	399	689	10	43	1	3	10	7	18600	23880	B	B	120	120	0	0	yrzI_
746	348	787	10	44	1	3	10	8	18840	27360	B	B	120	120	37582	54836	yrzI_
747	264	487	10	45	1	3	10	9	18840	29280	B	B	120	120	0	0	yrhL_
748	315	535	10	46	1	3	10	10	18360	29640	B	B	120	120	0	0	yrhL_
749	270	561	10	47	1	3	10	11	18120	30480	B	B	120	120	0	0	levD_
750	266	478	10	48	1	3	10	12	18360	30600	B	B	120	120	0	0	levD_
751	532	778	10	49	1	3	10	13	18240	29760	B	B	120	120	0	0	yqjH_
752	511	790	10	50	1	3	10	14	18480	25320	B	B	120	120	0	0	yqjH_
753	1414	1278	10	51	1	3	10	15	18840	24840	B	B	120	120	141549	99914	yqjL_
754	1375	1313	10	52	1	3	10	16	18600	24840	B	B	120	120	0	0	yqjL_
755	553	857	10	53	1	3	10	17	18960	25320	B	B	120	120	0	0	yqjP_
756	550	826	10	54	1	3	10	18	19080	23760	B	B	120	120	0	0	yqjP_
757	336	718	11	37	1	3	11	1	18600	22800	B	B	120	120	0	0	tlpA_
758	602	900	11	38	1	3	11	2	18600	21960	B	B	120	120	0	0	tlpA_
759	509	778	11	39	1	3	11	3	19440	23280	B	B	120	120	0	0	yulB_
760	451	696	11	40	1	3	11	4	19200	23760	B	B	120	120	0	0	yulB_
761	708	939	11	41	1	3	11	5	18960	23520	B	B	120	120	0	0	yulF_
762	716	949	11	42	1	3	11	6	18480	23160	B	B	120	120	0	0	yulF_
763	668	1128	11	43	1	3	11	7	18480	24120	B	B	120	120	0	0	obg_
764	638	1040	11	44	1	3	11	8	18960	26400	B	B	120	120	0	0	obg_
765	7103	7333	11	45	1	3	11	9	19080	27360	B	B	120	120	0	0	nifS_
766	6392	6439	11	46	1	3	11	10	18840	27960	B	B	120	120	0	0	nifS_
767	5663	8486	11	47	1	3	11	11	18240	32880	B	B	120	120	0	0	yrbA_
768	5254	7725	11	48	1	3	11	12	18600	34440	B	B	120	120	0	0	yrbA_
769	229	397	11	49	1	3	11	13	19080	31680	B	B	120	120	0	0	yrbG_
770	241	381	11	50	1	3	11	14	18480	27600	B	B	120	120	0	0	yrbG_
771	1148	1787	11	51	1	3	11	15	18840	25560	B	B	120	120	0	0	secF_
772	1251	1967	11	52	1	3	11	16	19320	24960	B	B	120	120	0	0	secF_
773	1256	1791	11	53	1	3	11	17	19440	25440	B	B	120	120	0	0	apt_
774	1438	2028	11	54	1	3	11	18	19560	25200	B	B	120	120	0	0	apt_
775	318	459	12	37	1	3	12	1	18600	22920	B	B	120	120	0	0	yuiH_
776	301	521	12	38	1	3	12	2	18960	23040	B	B	120	120	0	0	yuiH_
777	878	1748	12	39	1	3	12	3	19320	24000	B	B	120	120	99436	161813	dhbE_
778	901	1631	12	40	1	3	12	4	19440	24360	B	B	120	120	0	0	dhbE_
779	1912	1827	12	41	1	3	12	5	19920	24240	B	B	120	120	0	0	yukJ_
780	1890	1753	12	42	1	3	12	6	18960	23640	B	B	120	120	0	0	yukJ_
781	1087	1491	12	43	1	3	12	7	18600	23760	B	B	120	120	0	0	yueJ_
782	1139	1510	12	44	1	3	12	8	18720	24960	B	B	120	120	0	0	yueJ_
783	1022	926	12	45	1	3	12	9	18840	24240	B	B	120	120	0	0	degQ_
784	973	761	12	46	1	3	12	10	18720	24720	B	B	120	120	0	0	degQ_
785	1214	1731	12	47	1	3	12	11	18600	31560	B	B	120	120	0	0	comA_
786	1324	1953	12	48	1	3	12	12	18720	34200	B	B	120	120	0	0	comA_
787	810	1367	12	49	1	3	12	13	18600	33360	B	B	120	120	0	0	pbpD_
788	759	1218	12	50	1	3	12	14	18360	32280	B	B	120	120	0	0	pbpD_
789	435	582	12	51	1	3	12	15	18840	28920	B	B	120	120	0	0	kinB_
790	482	590	12	52	1	3	12	16	19680	28440	B	B	120	120	0	0	kinB_
791	670	1006	12	53	1	3	12	17	19200	25440	B	B	120	120	0	0	yugG_
792	636	1012	12	54	1	3	12	18	19200	26160	B	B	120	120	0	0	yugG_
793	511	758	13	37	1	3	13	1	18120	22920	B	B	120	120	0	0	rbsA_
794	513	862	13	38	1	3	13	2	18720	23520	B	B	120	120	0	0	rbsA_
795	404	686	13	39	1	3	13	3	18720	23160	B	B	120	120	0	0	ywsC_
796	424	642	13	40	1	3	13	4	18600	23280	B	B	120	120	0	0	ywsC_
797	915	1007	13	41	1	3	13	5	18840	24000	B	B	120	120	0	0	ywtD_
798	908	1033	13	42	1	3	13	6	18480	23760	B	B	120	120	0	0	ywtD_
799	603	1012	13	43	1	3	13	7	18720	23760	B	B	120	120	0	0	yvyH_
800	689	964	13	44	1	3	13	8	18960	24840	B	B	120	120	0	0	yvyH_
801	391	532	13	45	1	3	13	9	19080	25440	B	B	120	120	0	0	tuaA_
802	336	498	13	46	1	3	13	10	18840	25800	B	B	120	120	0	0	tuaA_
803	655	883	13	47	1	3	13	11	18720	29880	B	B	120	120	0	0	tuaE_
804	719	1198	13	48	1	3	13	12	18720	33240	B	B	120	120	0	0	tuaE_
805	939	1896	13	49	1	3	13	13	18240	32880	B	B	120	120	88357	142814	flgL_
806	1094	1999	13	50	1	3	13	14	18240	30600	B	B	120	120	0	0	flgL_
807	10101	6492	13	51	1	3	13	15	19200	29280	B	B	120	120	0	0	hag_
808	11211	7182	13	52	1	3	13	16	20040	30120	B	B	120	120	0	0	hag_
809	1960	2178	13	53	1	3	13	17	19320	28440	B	B	120	120	0	0	fliT_
810	1846	2248	13	54	1	3	13	18	18720	28560	B	B	120	120	0	0	fliT_
811	387	616	14	37	1	3	14	1	18240	22920	B	B	120	120	0	0	iolE_
812	399	634	14	38	1	3	14	2	18600	24000	B	B	120	120	0	0	iolE_
813	408	712	14	39	1	3	14	3	18840	23640	B	B	120	120	0	0	iolI_
814	394	749	14	40	1	3	14	4	18600	23760	B	B	120	120	0	0	iolI_
815	463	859	14	41	1	3	14	5	18360	23160	B	B	120	120	0	0	yxdL_
816	478	829	14	42	1	3	14	6	18360	23520	B	B	120	120	0	0	yxdL_
817	157	206	14	43	1	3	14	7	18840	23880	B	B	120	120	0	0	yxeP_missing
818	150	177	14	44	1	3	14	8	19320	23400	B	B	120	120	0	0	yxeP_missing
819	480	795	14	45	1	3	14	9	18840	27000	B	B	120	120	0	0	deoR_
820	447	800	14	46	1	3	14	10	18360	28800	B	B	120	120	0	0	deoR_
821	223	385	14	47	1	3	14	11	18360	27720	B	B	120	120	0	0	hutG_
822	237	457	14	48	1	3	14	12	18240	28440	B	B	120	120	0	0	hutG_
823	200	413	14	49	1	3	14	13	18240	26640	B	B	120	120	0	0	ywqK_
824	213	363	14	50	1	3	14	14	18240	25560	B	B	120	120	0	0	ywqK_
825	228	539	14	51	1	3	14	15	18240	28920	B	B	120	120	0	0	ywqO_
826	202	424	14	52	1	3	14	16	18600	29880	B	B	120	120	0	0	ywqO_
827	488	792	14	53	1	3	14	17	18720	29640	B	B	120	120	0	0	ywrD_
828	475	735	14	54	1	3	14	18	18600	28560	B	B	120	120	0	0	ywrD_
829	552	921	15	37	1	3	15	1	18600	23400	B	B	120	120	0	0	yfkI_
830	590	962	15	38	1	3	15	2	18840	23760	B	B	120	120	0	0	yfkI_
831	328	503	15	39	1	3	15	3	18960	24000	B	B	120	120	0	0	yetM_
832	300	538	15	40	1	3	15	4	18480	24120	B	B	120	120	0	0	yetM_
833	149	198	15	41	1	3	15	5	18360	23880	B	B	120	120	0	0	yddK_missing
834	152	231	15	42	1	3	15	6	18480	24000	X	X	120	120	0	0	yddK_missing
835	197	445	15	43	1	3	15	7	18720	24120	B	B	120	120	0	0	yydB_
836	216	526	15	44	1	3	15	8	18960	24840	B	B	120	120	0	0	yydB_
837	157	227	15	45	1	3	15	9	19800	24960	X	X	120	120	0	0	yydF_missing
838	149	208	15	46	1	3	15	10	18840	24960	B	B	120	120	0	0	yydF_missing
839	195	345	15	47	1	3	15	11	18720	25440	B	B	120	120	0	0	yydJ_
840	196	483	15	48	1	3	15	12	18480	25320	B	B	120	120	0	0	yydJ_
841	581	932	15	49	1	3	15	13	18960	24360	B	B	120	120	0	0	yxaG_
842	536	780	15	50	1	3	15	14	18720	24600	B	B	120	120	0	0	yxaG_
843	322	657	15	51	1	3	15	15	18720	27120	B	B	120	120	0	0	yxaL_
844	330	615	15	52	1	3	15	16	18600	28320	B	B	120	120	0	0	yxaL_
845	258	479	15	53	1	3	15	17	18240	27720	B	B	120	120	0	0	yxbC_
846	254	494	15	54	1	3	15	18	18600	28560	B	B	120	120	0	0	yxbC_
847	151	197	16	37	1	3	16	1	18120	23280	B	B	120	120	0	0	empty_
848	156	208	16	38	1	3	16	2	19080	24480	X	X	120	120	0	0	empty_
849	150	217	16	39	1	3	16	3	18720	24480	X	X	120	120	0	0	empty_
850	153	180	16	40	1	3	16	4	18720	23880	X	X	120	120	0	0	empty_
851	146	208	16	41	1	3	16	5	18240	24840	B	B	120	120	0	0	empty_
852	159	211	16	42	1	3	16	6	18600	25440	B	B	120	120	0	0	empty_
853	250	593	16	43	1	3	16	7	18960	25680	B	B	120	120	0	0	yosO_
854	253	593	16	44	1	3	16	8	19440	25080	B	B	120	120	0	0	yosO_
855	380	688	16	45	1	3	16	9	20040	25320	B	B	120	120	0	0	spoVD_
856	445	685	16	46	1	3	16	10	21840	30840	B	B	120	120	0	0	spoVD_
857	400	583	16	47	1	3	16	11	20880	29880	B	B	120	120	0	0	yjaX_
858	363	630	16	48	1	3	16	12	18480	25800	B	B	120	120	0	0	yjaX_
859	1506	885	16	49	1	3	16	13	18960	24120	B	B	120	120	158291	62429	ybgE_
860	1683	1051	16	50	1	3	16	14	18600	24360	B	B	120	120	173239	69889	ybgE_
861	2324	3156	16	51	1	3	16	15	18720	26040	B	B	120	120	0	0	rpmD_
862	2319	3441	16	52	1	3	16	16	18600	26640	B	B	120	120	0	0	rpmD_
863	1186	1675	16	53	1	3	16	17	18960	27000	B	B	120	120	0	0	clpC_
864	1249	1592	16	54	1	3	16	18	19200	24720	B	B	120	120	0	0	clpC_
865	215	329	1	55	1	4	1	1	18240	27360	B	B	120	120	0	0	Lux A
866	248	367	1	56	1	4	1	2	18000	27000	B	B	120	120	0	0	Lux A
867	200	416	1	57	1	4	1	3	18480	26760	B	B	120	120	21879	30946	rbcl
868	175	367	1	58	1	4	1	4	18840	25920	B	B	120	120	21305	29637	rbcl
869	4678	12764	1	59	1	4	1	5	19320	27000	B	B	120	120	0	0	rpll
870	4572	12359	1	60	1	4	1	6	19680	28920	B	B	120	120	616076	1378283	rpll
871	147	234	1	61	1	4	1	7	19680	29760	X	X	120	120	0	0	empty
872	161	261	1	62	1	4	1	8	19320	30480	X	X	120	120	0	0	empty
873	160	237	1	63	1	4	1	9	18600	28560	X	X	120	120	0	0	empty
874	157	236	1	64	1	4	1	10	18600	24960	X	X	120	120	0	0	empty
875	164	176	1	65	1	4	1	11	19320	22920	X	X	120	120	0	0	empty
876	169	195	1	66	1	4	1	12	20040	23400	X	X	120	120	0	0	empty
877	157	186	1	67	1	4	1	13	19680	22800	X	X	120	120	0	0	empty
878	154	197	1	68	1	4	1	14	19920	22560	X	X	120	120	0	0	empty
879	174	185	1	69	1	4	1	15	20160	22440	X	X	120	120	0	0	empty
880	163	178	1	70	1	4	1	16	19920	22320	X	X	120	120	0	0	empty
881	159	196	1	71	1	4	1	17	21000	23160	X	X	120	120	0	0	empty
882	176	191	1	72	1	4	1	18	20760	23640	X	X	120	120	0	0	empty
883	406	716	2	55	1	4	2	1	18360	27240	B	B	120	120	0	0	yabB_
884	461	730	2	56	1	4	2	2	18360	26760	B	B	120	120	0	0	yabB_
885	488	587	2	57	1	4	2	3	18720	26160	B	B	120	120	0	0	yaaR_
886	441	538	2	58	1	4	2	4	18840	27360	B	B	120	120	0	0	yaaR_
887	1239	1457	2	59	1	4	2	5	19320	28440	B	B	120	120	0	0	yaaN_
888	923	1270	2	60	1	4	2	6	19920	28800	B	B	120	120	0	0	yaaN_
889	1778	1905	2	61	1	4	2	7	19920	29280	B	B	120	120	0	0	dacA_
890	1864	1957	2	62	1	4	2	8	19080	29880	B	B	120	120	0	0	dacA_
891	344	557	2	63	1	4	2	9	19200	28560	B	B	120	120	0	0	yaaB_
892	324	539	2	64	1	4	2	10	19800	24600	B	B	120	120	0	0	yaaB_
893	1190	1575	2	65	1	4	2	11	19920	21960	B	B	120	120	0	0	dnaA_
894	1235	1723	2	66	1	4	2	12	20280	22680	B	B	120	120	0	0	dnaA_
895	268	407	2	67	1	4	2	13	20160	23400	B	B	120	120	0	0	E. coli 3
896	287	438	2	68	1	4	2	14	20400	22200	B	B	120	120	0	0	E. coli 3
897	285	441	2	69	1	4	2	15	20040	23040	B	B	120	120	0	0	E. coli 2
898	298	396	2	70	1	4	2	16	20640	23040	B	B	120	120	0	0	E. coli 2
899	7345	8140	2	71	1	4	2	17	21840	24600	B	B	120	120	0	0	E. coli 1
900	7047	8124	2	72	1	4	2	18	22200	26160	B	B	120	120	0	0	E. coli 1
901	1146	1076	3	55	1	4	3	1	18720	23280	B	B	120	120	154377	90125	ydbL_
902	1099	1058	3	56	1	4	3	2	18840	24120	B	B	120	120	0	0	ydbL_
903	336	424	3	57	1	4	3	3	19200	23160	B	B	120	120	0	0	ydbG_
904	331	436	3	58	1	4	3	4	19800	23760	B	B	120	120	0	0	ydbG_
905	285	423	3	59	1	4	3	5	20280	23880	B	B	120	120	0	0	ydbC_
906	286	391	3	60	1	4	3	6	19440	23040	B	B	120	120	0	0	ydbC_
907	1764	2221	3	61	1	4	3	7	19680	24480	B	B	120	120	0	0	yacM_
908	1729	2233	3	62	1	4	3	8	19440	26040	B	B	120	120	0	0	yacM_
909	3143	3653	3	63	1	4	3	9	19800	25080	B	B	120	120	0	0	yacI_
910	3080	3907	3	64	1	4	3	10	19920	24000	B	B	120	120	0	0	yacI_
911	1918	2582	3	65	1	4	3	11	20160	21960	B	B	120	120	0	0	yazB_
912	2190	2610	3	66	1	4	3	12	19920	23040	B	B	120	120	0	0	yazB_
913	7711	5089	3	67	1	4	3	13	20400	23880	B	B	120	120	0	0	divIC_
914	7724	4996	3	68	1	4	3	14	20400	23280	B	B	120	120	0	0	divIC_
915	331	500	3	69	1	4	3	15	20160	22560	B	B	120	120	0	0	yabM_
916	377	497	3	70	1	4	3	16	20640	22680	B	B	120	120	0	0	yabM_
917	440	669	3	71	1	4	3	17	21120	23400	B	B	120	120	0	0	prs_
918	451	653	3	72	1	4	3	18	22080	24240	B	B	120	120	0	0	prs_
919	259	430	4	55	1	4	4	1	18360	23400	B	B	120	120	0	0	ydeQ_
920	270	455	4	56	1	4	4	2	18120	23040	B	B	120	120	0	0	ydeQ_
921	259	387	4	57	1	4	4	3	18960	23160	B	B	120	120	0	0	ydeN_
922	314	400	4	58	1	4	4	4	19800	22680	B	B	120	120	0	0	ydeN_
923	929	1220	4	59	1	4	4	5	20160	21120	B	B	120	120	0	0	ydeJ_
924	845	1151	4	60	1	4	4	6	20040	21840	B	B	120	120	0	0	ydeJ_
925	254	388	4	61	1	4	4	7	19800	22560	B	B	120	120	0	0	lrpB_
926	255	387	4	62	1	4	4	8	19560	22320	B	B	120	120	0	0	lrpB_
927	302	455	4	63	1	4	4	9	20040	23400	B	B	120	120	0	0	rapI_
928	299	460	4	64	1	4	4	10	18960	22320	B	B	120	120	0	0	rapI_
929	158	186	4	65	1	4	4	11	20160	23760	X	X	120	120	0	0	yddG_missing
930	176	204	4	66	1	4	4	12	20400	23520	B	B	120	120	0	0	yddG_missing
931	438	593	4	67	1	4	4	13	20640	24360	B	B	120	120	0	0	ydcK_
932	409	624	4	68	1	4	4	14	20280	22560	B	B	120	120	0	0	ydcK_
933	825	1522	4	69	1	4	4	15	20280	23520	B	B	120	120	0	0	rsbX_
934	984	1707	4	70	1	4	4	16	20880	23760	B	B	120	120	116853	175021	rsbX_
935	1360	1751	4	71	1	4	4	17	22320	26280	B	B	120	120	0	0	rsbT_
936	1417	1796	4	72	1	4	4	18	22920	25440	B	B	120	120	0	0	rsbT_
937	569	678	5	55	1	4	5	1	18120	23880	B	B	120	120	0	0	yhcW_
938	543	670	5	56	1	4	5	2	18360	23760	B	B	120	120	0	0	yhcW_
939	647	728	5	57	1	4	5	3	18960	22800	B	B	120	120	0	0	yhcS_
940	550	642	5	58	1	4	5	4	19080	22200	B	B	120	120	0	0	yhcS_
941	289	397	5	59	1	4	5	5	19320	21360	B	B	120	120	0	0	yhcO_
942	244	356	5	60	1	4	5	6	19320	21720	B	B	120	120	0	0	yhcO_
943	243	349	5	61	1	4	5	7	19440	22320	B	B	120	120	0	0	yhbI_
944	246	360	5	62	1	4	5	8	19680	21960	B	B	120	120	0	0	yhbI_
945	532	810	5	63	1	4	5	9	19800	23400	B	B	120	120	0	0	yhbE_
946	555	782	5	64	1	4	5	10	19320	23280	B	B	120	120	0	0	yhbE_
947	265	418	5	65	1	4	5	11	20280	23400	B	B	120	120	0	0	yhzB_
948	253	416	5	66	1	4	5	12	20040	23880	B	B	120	120	0	0	yhzB_
949	2078	1479	5	67	1	4	5	13	20280	23640	B	B	120	120	273651	148518	ygaG_
950	2135	1532	5	68	1	4	5	14	20400	23640	B	B	120	120	293100	160150	ygaG_
951	609	792	5	69	1	4	5	15	21240	25080	B	B	120	120	0	0	ygaD_
952	674	921	5	70	1	4	5	16	21960	26400	B	B	120	120	0	0	ygaD_
953	847	1184	5	71	1	4	5	17	21840	26040	B	B	120	120	0	0	yfhR_
954	894	1349	5	72	1	4	5	18	21480	24720	B	B	120	120	0	0	yfhR_
955	427	557	6	55	1	4	6	1	18360	22800	B	B	120	120	0	0	ykkB_
956	361	599	6	56	1	4	6	2	18480	23280	B	B	120	120	0	0	ykkB_
957	504	782	6	57	1	4	6	3	18480	23640	B	B	120	120	0	0	hmp_
958	462	656	6	58	1	4	6	4	18840	23400	B	B	120	120	0	0	hmp_
959	376	610	6	59	1	4	6	5	18840	22080	B	B	120	120	0	0	ykfD_
960	337	591	6	60	1	4	6	6	18720	21240	B	B	120	120	0	0	ykfD_
961	287	477	6	61	1	4	6	7	19560	22200	B	B	120	120	0	0	ykaB_
962	326	517	6	62	1	4	6	8	19680	22560	B	B	120	120	0	0	ykaB_
963	627	780	6	63	1	4	6	9	19680	23520	B	B	120	120	0	0	xhlA_
964	638	801	6	64	1	4	6	10	19680	24240	B	B	120	120	0	0	xhlA_
965	240	407	6	65	1	4	6	11	20280	23520	B	B	120	120	0	0	xkdV_
966	249	379	6	66	1	4	6	12	20640	24840	B	B	120	120	0	0	xkdV_
967	373	515	6	67	1	4	6	13	21120	23640	B	B	120	120	0	0	yhdI_
968	292	449	6	68	1	4	6	14	20520	24360	B	B	120	120	0	0	yhdI_
969	444	688	6	69	1	4	6	15	21840	28080	B	B	120	120	0	0	citA_
970	376	638	6	70	1	4	6	16	24960	34320	B	B	120	120	0	0	citA_
971	441	701	6	71	1	4	6	17	22560	26760	B	B	120	120	0	0	spoVR_
972	430	702	6	72	1	4	6	18	20880	23280	B	B	120	120	0	0	spoVR_
973	575	911	7	55	1	4	7	1	18480	24000	B	B	120	120	0	0	kbl_
974	303	681	7	56	1	4	7	2	18480	23040	B	B	120	120	0	0	kbl_
975	6966	5838	7	57	1	4	7	3	18600	24000	B	B	120	120	0	0	ymdA_
976	7146	6410	7	58	1	4	7	4	18840	24840	B	B	120	120	0	0	ymdA_
977	352	538	7	59	1	4	7	5	18960	23040	B	B	120	120	0	0	pgsA_
978	425	626	7	60	1	4	7	6	19200	23160	B	B	120	120	0	0	pgsA_
979	330	722	7	61	1	4	7	7	19440	23160	B	B	120	120	40174	60613	ykrX_
980	375	817	7	62	1	4	7	8	18840	22080	B	B	120	120	44606	67883	ykrX_
981	287	469	7	63	1	4	7	9	19680	22680	B	B	120	120	0	0	ykrT_
982	276	490	7	64	1	4	7	10	19800	23760	B	B	120	120	0	0	ykrT_
983	308	516	7	65	1	4	7	11	21240	26160	B	B	120	120	0	0	ykrM_
984	318	502	7	66	1	4	7	12	23520	32520	B	B	120	120	0	0	ykrM_
985	333	583	7	67	1	4	7	13	21000	24360	B	B	120	120	0	0	ykzB_
986	368	521	7	68	1	4	7	14	20520	23280	B	B	120	120	0	0	ykzB_
987	319	483	7	69	1	4	7	15	20520	24720	B	B	120	120	0	0	ykoJ_
988	343	502	7	70	1	4	7	16	22800	28560	B	B	120	120	0	0	ykoJ_
989	504	791	7	71	1	4	7	17	21600	24240	B	B	120	120	0	0	ykoF_
990	561	841	7	72	1	4	7	18	20880	22800	B	B	120	120	0	0	ykoF_
991	388	633	8	55	1	4	8	1	18000	23640	B	B	120	120	0	0	yndH_
992	361	626	8	56	1	4	8	2	18240	23520	B	B	120	120	0	0	yndH_
993	212	336	8	57	1	4	8	3	18240	23760	B	B	120	120	0	0	ynzB_
994	218	346	8	58	1	4	8	4	18240	25200	B	B	120	120	0	0	ynzB_
995	374	589	8	59	1	4	8	5	18960	25320	B	B	120	120	0	0	cotC_
996	396	609	8	60	1	4	8	6	19200	24480	B	B	120	120	0	0	cotC_
997	180	269	8	61	1	4	8	7	19680	23520	B	B	120	120	0	0	ynaF_
998	196	287	8	62	1	4	8	8	19080	22320	B	B	120	120	0	0	ynaF_
999	211	284	8	63	1	4	8	9	19440	21840	B	B	120	120	0	0	ynaB_
1000	221	288	8	64	1	4	8	10	19920	23040	B	B	120	120	0	0	ynaB_
1001	1429	2261	8	65	1	4	8	11	21000	24480	B	B	120	120	0	0	glnA_
1002	1201	2006	8	66	1	4	8	12	22320	28560	B	B	120	120	0	0	glnA_
1003	212	298	8	67	1	4	8	13	20160	23400	B	B	120	120	0	0	ebrB_
1004	214	322	8	68	1	4	8	14	20040	24360	B	B	120	120	0	0	ebrB_
1005	1348	571	8	69	1	4	8	15	20040	23160	B	B	120	120	179558	59384	ymaE_
1006	1382	537	8	70	1	4	8	16	20400	23160	B	B	120	120	195340	61205	ymaE_
1007	592	775	8	71	1	4	8	17	20760	22080	B	B	120	120	0	0	pksJ_
1008	608	845	8	72	1	4	8	18	20880	22560	B	B	120	120	0	0	pksJ_
1009	342	643	9	55	1	4	9	1	18480	23160	B	B	120	120	0	0	yokF_
1010	321	625	9	56	1	4	9	2	18360	23760	B	B	120	120	0	0	yokF_
1011	199	348	9	57	1	4	9	3	18240	23880	B	B	120	120	0	0	yokJ_
1012	192	331	9	58	1	4	9	4	18600	24120	B	B	120	120	0	0	yokJ_
1013	212	325	9	59	1	4	9	5	18840	24480	B	B	120	120	0	0	yolB_
1014	221	311	9	60	1	4	9	6	18720	23040	B	B	120	120	0	0	yolB_
1015	177	320	9	61	1	4	9	7	18840	23280	B	B	120	120	0	0	yomG_
1016	204	357	9	62	1	4	9	8	18960	23640	B	B	120	120	0	0	yomG_
1017	192	364	9	63	1	4	9	9	19080	22320	B	B	120	120	0	0	yomL_
1018	188	310	9	64	1	4	9	10	19560	22680	B	B	120	120	0	0	yomL_
1019	173	243	9	65	1	4	9	11	20040	22200	B	B	120	120	0	0	yomO_
1020	171	272	9	66	1	4	9	12	20160	24840	B	B	120	120	0	0	yomO_
1021	191	266	9	67	1	4	9	13	19680	23760	B	B	120	120	0	0	yonE_
1022	185	297	9	68	1	4	9	14	20160	24360	B	B	120	120	0	0	yonE_
1023	194	277	9	69	1	4	9	15	20760	24120	B	B	120	120	0	0	yonI_
1024	190	264	9	70	1	4	9	16	20640	23160	B	B	120	120	0	0	yonI_
1025	175	276	9	71	1	4	9	17	20400	22560	B	B	120	120	0	0	yonP_
1026	193	284	9	72	1	4	9	18	20760	22200	B	B	120	120	0	0	yonP_
1027	10852	8309	10	55	1	4	10	1	19320	24360	B	B	120	120	0	0	yqeY_
1028	11155	8734	10	56	1	4	10	2	18720	24600	B	B	120	120	0	0	yqeY_
1029	222	370	10	57	1	4	10	3	18600	24360	B	B	120	120	0	0	yqfC_
1030	214	376	10	58	1	4	10	4	19200	24720	B	B	120	120	0	0	yqfC_
1031	727	1009	10	59	1	4	10	5	19440	23640	B	B	120	120	0	0	yqfG_
1032	731	990	10	60	1	4	10	6	19320	22920	B	B	120	120	0	0	yqfG_
1033	332	452	10	61	1	4	10	7	19200	22320	B	B	120	120	0	0	yqfQ_
1034	347	522	10	62	1	4	10	8	19320	23040	B	B	120	120	0	0	yqfQ_
1035	371	483	10	63	1	4	10	9	19800	23520	B	B	120	120	0	0	yqfU_
1036	360	501	10	64	1	4	10	10	20280	24360	B	B	120	120	0	0	yqfU_
1037	215	307	10	65	1	4	10	11	19800	22800	B	B	120	120	0	0	yqfZ_
1038	196	269	10	66	1	4	10	12	20040	24000	B	B	120	120	0	0	yqfZ_
1039	266	435	10	67	1	4	10	13	20520	24480	B	B	120	120	0	0	ypiP_
1040	288	407	10	68	1	4	10	14	20640	24360	B	B	120	120	0	0	ypiP_
1041	220	291	10	69	1	4	10	15	21000	24120	B	B	120	120	0	0	dfrA_
1042	254	365	10	70	1	4	10	16	20160	23040	B	B	120	120	0	0	dfrA_
1043	1988	2965	10	71	1	4	10	17	20400	23040	B	B	120	120	0	0	ilvA_
1044	2174	3210	10	72	1	4	10	18	20520	23160	B	B	120	120	0	0	ilvA_
1045	750	1123	11	55	1	4	11	1	18960	24240	B	B	120	120	0	0	ytvI_
1046	514	763	11	56	1	4	11	2	19080	24120	B	B	120	120	0	0	ytvI_
1047	4932	4309	11	57	1	4	11	3	18720	24720	B	B	120	120	0	0	citH_
1048	4988	4431	11	58	1	4	11	4	18840	25440	B	B	120	120	0	0	citH_
1049	610	853	11	59	1	4	11	5	19200	24120	B	B	120	120	0	0	mutM_
1050	703	1036	11	60	1	4	11	6	18960	24240	B	B	120	120	0	0	mutM_
1051	532	705	11	61	1	4	11	7	19200	22320	B	B	120	120	0	0	cwlA_
1052	463	636	11	62	1	4	11	8	19200	23040	B	B	120	120	0	0	cwlA_
1053	238	394	11	63	1	4	11	9	19320	23400	B	B	120	120	0	0	yqcG_
1054	274	406	11	64	1	4	11	10	19920	24000	B	B	120	120	0	0	yqcG_
1055	238	339	11	65	1	4	11	11	20400	23160	B	B	120	120	32223	26704	yqcI_
1056	209	326	11	66	1	4	11	12	20040	23400	B	B	120	120	0	0	yqcI_
1057	602	779	11	67	1	4	11	13	20520	24480	B	B	120	120	0	0	yqeI_
1058	598	802	11	68	1	4	11	14	20520	24360	B	B	120	120	0	0	yqeI_
1059	384	493	11	69	1	4	11	15	19920	24120	B	B	120	120	0	0	yqeM_
1060	358	486	11	70	1	4	11	16	19920	23160	B	B	120	120	0	0	yqeM_
1061	173	185	11	71	1	4	11	17	20280	22680	X	X	120	120	0	0	comEC_missing
1062	167	184	11	72	1	4	11	18	20400	23520	X	X	120	120	0	0	comEC_missing
1063	618	1000	12	55	1	4	12	1	18240	25440	B	B	120	120	0	0	ytiP_
1064	637	1016	12	56	1	4	12	2	18120	24720	B	B	120	120	0	0	ytiP_
1065	1006	1060	12	57	1	4	12	3	18600	25320	B	B	120	120	0	0	ytlQ_
1066	1041	1062	12	58	1	4	12	4	18360	26400	B	B	120	120	0	0	ytlQ_
1067	354	582	12	59	1	4	12	5	18600	27480	B	B	120	120	0	0	ytzH_
1068	339	543	12	60	1	4	12	6	18840	25080	B	B	120	120	0	0	ytzH_
1069	525	857	12	61	1	4	12	7	18720	23520	B	B	120	120	0	0	ccpA_
1070	589	905	12	62	1	4	12	8	18840	23280	B	B	120	120	0	0	ccpA_
1071	673	752	12	63	1	4	12	9	19080	23400	B	B	120	120	85082	58454	acuA_
1072	598	594	12	64	1	4	12	10	18960	23640	B	B	120	120	86030	54685	acuA_
1073	483	729	12	65	1	4	12	11	20040	23760	B	B	120	120	0	0	ytrP_
1074	466	675	12	66	1	4	12	12	20040	23280	B	B	120	120	0	0	ytrP_
1075	397	823	12	67	1	4	12	13	19920	23880	B	B	120	120	56280	79706	ackA_
1076	378	893	12	68	1	4	12	14	19920	22920	B	B	120	120	49419	83596	ackA_
1077	874	1737	12	69	1	4	12	15	19800	23400	B	B	120	120	129930	216193	ytzD_
1078	817	1677	12	70	1	4	12	16	19680	23400	B	B	120	120	114853	195442	ytzD_
1079	505	678	12	71	1	4	12	17	20160	23280	B	B	120	120	0	0	ytmI_
1080	741	912	12	72	1	4	12	18	20760	23640	B	B	120	120	0	0	ytmI_
1081	160	304	13	55	1	4	13	1	18000	29400	B	B	120	120	0	0	yvaY_
1082	165	325	13	56	1	4	13	2	18000	29400	B	B	120	120	0	0	yvaY_
1083	249	511	13	57	1	4	13	3	18480	28560	B	B	120	120	0	0	opuBB_
1084	226	423	13	58	1	4	13	4	18120	26640	B	B	120	120	0	0	opuBB_
1085	371	475	13	59	1	4	13	5	18120	25800	B	B	120	120	49244	40371	yvaP_
1086	452	618	13	60	1	4	13	6	18720	24600	B	B	120	120	0	0	yvaP_
1087	1313	2930	13	61	1	4	13	7	18840	23520	B	B	120	120	0	0	yvgZ_
1088	1276	2826	13	62	1	4	13	8	18960	22440	B	B	120	120	154861	256684	yvgZ_
1089	1753	2224	13	63	1	4	13	9	19560	22440	B	B	120	120	0	0	yvgV_
1090	1873	2388	13	64	1	4	13	10	20160	23040	B	B	120	120	0	0	yvgV_
1091	734	729	13	65	1	4	13	11	19920	23280	B	B	120	120	0	0	yvgQ_
1092	728	762	13	66	1	4	13	12	20040	23640	B	B	120	120	0	0	yvgQ_
1093	704	822	13	67	1	4	13	13	20280	23880	B	B	120	120	0	0	yvrM_
1094	655	821	13	68	1	4	13	14	20160	22440	B	B	120	120	0	0	yvrM_
1095	512	614	13	69	1	4	13	15	19680	23040	B	B	120	120	72899	51684	yvrH_
1096	546	595	13	70	1	4	13	16	20280	24000	B	B	120	120	76127	51526	yvrH_
1097	515	789	13	71	1	4	13	17	20160	23160	B	B	120	120	0	0	yvrC_
1098	475	748	13	72	1	4	13	18	20160	22680	B	B	120	120	0	0	yvrC_
1099	1776	1764	14	55	1	4	14	1	18720	28800	B	B	120	120	0	0	ywfE_
1100	1690	1788	14	56	1	4	14	2	18000	29280	B	B	120	120	0	0	ywfE_
1101	5145	4072	14	57	1	4	14	3	18120	27120	B	B	120	120	0	0	ywfI_
1102	5229	4068	14	58	1	4	14	4	18480	25200	B	B	120	120	0	0	ywfI_
1103	899	1169	14	59	1	4	14	5	18120	24480	B	B	120	120	0	0	ywfM_
1104	991	1296	14	60	1	4	14	6	18720	24720	B	B	120	120	0	0	ywfM_
1105	239	357	14	61	1	4	14	7	19200	25080	B	B	120	120	0	0	phrF_
1106	276	380	14	62	1	4	14	8	19680	23040	B	B	120	120	0	0	phrF_
1107	286	355	14	63	1	4	14	9	19680	22200	B	B	120	120	0	0	ywhM_
1108	272	409	14	64	1	4	14	10	20160	23160	B	B	120	120	0	0	ywhM_
1109	3484	2850	14	65	1	4	14	11	20400	23040	B	B	120	120	0	0	ywhQ_
1110	3679	2836	14	66	1	4	14	12	20280	23040	B	B	120	120	0	0	ywhQ_
1111	1775	2274	14	67	1	4	14	13	20400	24120	B	B	120	120	0	0	yvbW_
1112	1798	2210	14	68	1	4	14	14	19440	23040	B	B	120	120	0	0	yvbW_
1113	167	192	14	69	1	4	14	15	19680	23880	X	X	120	120	0	0	araR_missing
1114	172	210	14	70	1	4	14	16	19680	23640	X	X	120	120	0	0	araR_missing
1115	9086	9529	14	71	1	4	14	17	20280	23040	B	B	120	120	0	0	pgk_
1116	9170	9840	14	72	1	4	14	18	20400	22920	B	B	120	120	0	0	pgk_
1117	267	476	15	55	1	4	15	1	19080	28320	B	B	120	120	0	0	gltP_
1118	252	486	15	56	1	4	15	2	18360	27840	B	B	120	120	0	0	gltP_
1119	599	622	15	57	1	4	15	3	18120	26400	B	B	120	120	69839	47764	ybdN_
1120	575	543	15	58	1	4	15	4	18120	24960	B	B	120	120	66791	44514	ybdN_
1121	346	575	15	59	1	4	15	5	18600	23640	B	B	120	120	0	0	yabE_
1122	407	708	15	60	1	4	15	6	18960	24000	B	B	120	120	0	0	yabE_
1123	305	494	15	61	1	4	15	7	19080	25080	B	B	120	120	0	0	ywcC_
1124	311	455	15	62	1	4	15	8	19320	23160	B	B	120	120	0	0	ywcC_
1125	8560	11647	15	63	1	4	15	9	19680	23160	B	B	120	120	0	0	qoxA_
1126	8775	11794	15	64	1	4	15	10	20160	23640	B	B	120	120	0	0	qoxA_
1127	304	439	15	65	1	4	15	11	19800	22440	B	B	120	120	0	0	ywcE_
1128	302	433	15	66	1	4	15	12	20160	22920	B	B	120	120	0	0	ywcE_
1129	366	559	15	67	1	4	15	13	20280	23760	B	B	120	120	0	0	ung_
1130	421	622	15	68	1	4	15	14	19680	22560	B	B	120	120	0	0	ung_
1131	1436	1505	15	69	1	4	15	15	19680	23280	B	B	120	120	0	0	ywdK_
1132	1371	1534	15	70	1	4	15	16	19680	22560	B	B	120	120	0	0	ywdK_
1133	384	621	15	71	1	4	15	17	19800	22920	B	B	120	120	0	0	spsC_
1134	437	606	15	72	1	4	15	18	19560	22320	B	B	120	120	0	0	spsC_
1135	160	221	16	55	1	4	16	1	18360	27000	B	B	120	120	0	0	empty_
1136	152	236	16	56	1	4	16	2	18360	26640	X	X	120	120	0	0	empty_
1137	151	205	16	57	1	4	16	3	18000	25560	X	X	120	120	0	0	empty_
1138	148	209	16	58	1	4	16	4	17760	25200	X	X	120	120	0	0	empty_
1139	149	210	16	59	1	4	16	5	18120	24120	B	B	120	120	0	0	empty_
1140	151	203	16	60	1	4	16	6	18360	24840	X	X	120	120	0	0	empty_
1141	443	826	16	61	1	4	16	7	18840	25080	B	B	120	120	0	0	ycbT_
1142	543	1010	16	62	1	4	16	8	19200	23640	B	B	120	120	0	0	ycbT_
1143	736	1080	16	63	1	4	16	9	19440	24480	B	B	120	120	0	0	gidA_
1144	733	1131	16	64	1	4	16	10	19560	23520	B	B	120	120	0	0	gidA_
1145	194	387	16	65	1	4	16	11	19800	23040	B	B	120	120	0	0	spsF_
1146	338	479	16	66	1	4	16	12	20040	23640	B	B	120	120	0	0	spsF_
1147	252	501	16	67	1	4	16	13	20160	23280	B	B	120	120	0	0	yrhP_
1148	235	459	16	68	1	4	16	14	20160	22440	B	B	120	120	0	0	yrhP_
1149	194	345	16	69	1	4	16	15	20040	23280	B	B	120	120	0	0	ypqA_
1150	205	352	16	70	1	4	16	16	19800	22680	B	B	120	120	0	0	ypqA_
1151	238	437	16	71	1	4	16	17	19560	22680	B	B	120	120	0	0	ppsD_
1152	300	439	16	72	1	4	16	18	19560	22680	B	B	120	120	0	0	ppsD_
1153	271	367	17	1	2	1	1	1	23040	24840	B	B	120	120	0	0	Lux A
1154	290	414	17	2	2	1	1	2	22680	24120	B	B	120	120	0	0	Lux A
1155	277	394	17	3	2	1	1	3	21480	23760	B	B	120	120	0	0	rbcl
1156	241	342	17	4	2	1	1	4	21960	24480	B	B	120	120	0	0	rbcl
1157	6198	15949	17	5	2	1	1	5	21960	24960	B	B	120	120	0	0	rpll
1158	5847	14898	17	6	2	1	1	6	21600	24480	B	B	120	120	0	0	rpll
1159	164	187	17	7	2	1	1	7	20400	21840	X	X	120	120	0	0	empty
1160	171	171	17	8	2	1	1	8	19320	21480	X	X	120	120	0	0	empty
1161	173	175	17	9	2	1	1	9	19320	22680	X	X	120	120	0	0	empty
1162	160	204	17	10	2	1	1	10	18840	25920	X	X	120	120	0	0	empty
1163	150	234	17	11	2	1	1	11	18720	30240	X	X	120	120	0	0	empty
1164	158	205	17	12	2	1	1	12	18720	26880	X	X	120	120	0	0	empty
1165	156	255	17	13	2	1	1	13	18360	29640	X	X	120	120	0	0	empty
1166	151	247	17	14	2	1	1	14	18240	29400	X	X	120	120	0	0	empty
1167	149	187	17	15	2	1	1	15	17880	24120	X	X	120	120	0	0	empty
1168	145	174	17	16	2	1	1	16	17760	23040	X	X	120	120	0	0	empty
1169	152	187	17	17	2	1	1	17	18000	22320	X	X	120	120	0	0	empty
1170	149	180	17	18	2	1	1	18	18360	22680	X	X	120	120	0	0	empty
1171	753	934	18	1	2	1	2	1	22200	23520	B	B	120	120	0	0	ycnE_
1172	671	847	18	2	2	1	2	2	22080	24000	B	B	120	120	0	0	ycnE_
1173	2445	4643	18	3	2	1	2	3	23040	24840	B	B	120	120	0	0	yclP_
1174	2478	4770	18	4	2	1	2	4	22800	24480	B	B	120	120	0	0	yclP_
1175	1833	2605	18	5	2	1	2	5	21840	24480	B	B	120	120	0	0	rapC_
1176	1818	2915	18	6	2	1	2	6	20520	23160	B	B	120	120	0	0	rapC_
1177	658	1093	18	7	2	1	2	7	20280	21840	B	B	120	120	0	0	yckI_
1178	692	1120	18	8	2	1	2	8	20640	22440	B	B	120	120	0	0	yckI_
1179	267	442	18	9	2	1	2	9	20640	22080	B	B	120	120	0	0	ycxC_
1180	267	441	18	10	2	1	2	10	20280	22680	B	B	120	120	0	0	ycxC_
1181	317	628	18	11	2	1	2	11	19440	26760	B	B	120	120	0	0	comS_
1182	310	465	18	12	2	1	2	12	19320	26160	B	B	120	120	45163	37690	comS_
1183	447	651	18	13	2	1	2	13	19440	27840	B	B	120	120	0	0	E. coli 3
1184	444	698	18	14	2	1	2	14	18360	26520	B	B	120	120	0	0	E. coli 3
1185	389	622	18	15	2	1	2	15	18600	24600	B	B	120	120	0	0	E. coli 2
1186	395	589	18	16	2	1	2	16	18960	23160	B	B	120	120	0	0	E. coli 2
1187	5636	7114	18	17	2	1	2	17	18480	23280	B	B	120	120	0	0	E. coli 1
1188	7878	9909	18	18	2	1	2	18	18720	23640	B	B	120	120	0	0	E. coli 1
1189	642	1888	19	1	2	1	3	1	22920	29160	B	B	120	120	86558	170770	treP_
1190	599	1632	19	2	2	1	3	2	23640	30960	B	B	120	120	79971	151470	treP_
1191	328	489	19	3	2	1	3	3	23520	25920	B	B	120	120	0	0	yfkT_
1192	354	503	19	4	2	1	3	4	23640	24240	B	B	120	120	0	0	yfkT_
1193	209	303	19	5	2	1	3	5	21960	22800	B	B	120	120	0	0	yflD_
1194	205	277	19	6	2	1	3	6	21000	21480	B	B	120	120	0	0	yflD_
1195	1321	1992	19	7	2	1	3	7	21240	21000	B	B	120	120	0	0	ydaT_
1196	1571	2188	19	8	2	1	3	8	20760	21720	B	B	120	120	0	0	ydaT_
1197	1621	2174	19	9	2	1	3	9	21000	22920	B	B	120	120	0	0	ydaP_
1198	2000	2445	19	10	2	1	3	10	21000	23880	B	B	120	120	0	0	ydaP_
1199	725	1147	19	11	2	1	3	11	20400	24720	B	B	120	120	0	0	ydaM_
1200	788	1136	19	12	2	1	3	12	20040	22920	B	B	120	120	0	0	ydaM_
1201	356	684	19	13	2	1	3	13	20040	22680	B	B	120	120	0	0	yczJ_
1202	402	865	19	14	2	1	3	14	18480	24960	B	B	120	120	0	0	yczJ_
1203	858	1274	19	15	2	1	3	15	18840	25440	B	B	120	120	0	0	ycsJ_
1204	858	1416	19	16	2	1	3	16	18480	22440	B	B	120	120	0	0	ycsJ_
1205	844	1475	19	17	2	1	3	17	18240	22680	B	B	120	120	0	0	ycsD_
1206	958	1633	19	18	2	1	3	18	18240	22560	B	B	120	120	0	0	ycsD_
1207	578	1068	20	1	2	1	4	1	21840	28440	B	B	120	120	0	0	csbB_
1208	558	963	20	2	2	1	4	2	23400	27480	B	B	120	120	0	0	csbB_
1209	504	625	20	3	2	1	4	3	23040	23760	B	B	120	120	0	0	yfhJ_
1210	460	602	20	4	2	1	4	4	23160	22680	B	B	120	120	0	0	yfhJ_
1211	695	1152	20	5	2	1	4	5	22680	22080	B	B	120	120	0	0	yfhF_
1212	811	1303	20	6	2	1	4	6	21960	21840	B	B	120	120	0	0	yfhF_
1213	382	621	20	7	2	1	4	7	21840	22680	B	B	120	120	0	0	yfiO_
1214	356	596	20	8	2	1	4	8	20880	22080	B	B	120	120	0	0	yfiO_
1215	320	439	20	9	2	1	4	9	21240	21840	B	B	120	120	0	0	yfiK_
1216	370	568	20	10	2	1	4	10	20640	22440	B	B	120	120	0	0	yfiK_
1217	823	1226	20	11	2	1	4	11	20880	23040	B	B	120	120	0	0	yfiG_
1218	690	994	20	12	2	1	4	12	20400	21960	B	B	120	120	0	0	yfiG_
1219	441	768	20	13	2	1	4	13	19080	23160	B	B	120	120	0	0	acoL_
1220	585	1338	20	14	2	1	4	14	18240	27000	B	B	120	120	0	0	acoL_
1221	598	1261	20	15	2	1	4	15	18480	25800	B	B	120	120	0	0	yfjL_
1222	540	1039	20	16	2	1	4	16	17880	22320	B	B	120	120	0	0	yfjL_
1223	326	672	20	17	2	1	4	17	17520	22440	B	B	120	120	0	0	yfjP_
1224	369	628	20	18	2	1	4	18	17880	21600	B	B	120	120	0	0	yfjP_
1225	401	703	21	1	2	1	5	1	21360	27360	B	B	120	120	0	0	yjpA_
1226	469	745	21	2	2	1	5	2	22800	27840	B	B	120	120	0	0	yjpA_
1227	3871	3333	21	3	2	1	5	3	22680	23160	B	B	120	120	0	0	yjoA_
1228	4078	3810	21	4	2	1	5	4	22920	23520	B	B	120	120	0	0	yjoA_
1229	3068	3889	21	5	2	1	5	5	22320	23280	B	B	120	120	0	0	yjmH_
1230	3337	4182	21	6	2	1	5	6	21120	22920	B	B	120	120	0	0	yjmH_
1231	1493	1810	21	7	2	1	5	7	21480	22680	B	B	120	120	0	0	yjiB_
1232	1151	1502	21	8	2	1	5	8	21000	21960	B	B	120	120	0	0	yjiB_
1233	707	904	21	9	2	1	5	9	20760	22920	B	B	120	120	0	0	yjgD_
1234	894	1274	21	10	2	1	5	10	20640	25560	B	B	120	120	0	0	yjgD_
1235	1374	1902	21	11	2	1	5	11	20760	26760	B	B	120	120	0	0	yjfB_
1236	1390	1896	21	12	2	1	5	12	20040	25200	B	B	120	120	0	0	yjfB_
1237	203	270	21	13	2	1	5	13	18720	25320	X	X	120	120	0	0	yjcQ_
1238	197	324	21	14	2	1	5	14	18240	27360	B	B	120	120	0	0	yjcQ_
1239	187	319	21	15	2	1	5	15	17760	25320	B	B	120	120	0	0	yjcM_
1240	183	378	21	16	2	1	5	16	17760	23520	B	B	120	120	0	0	yjcM_
1241	1350	2381	21	17	2	1	5	17	17880	22800	B	B	120	120	0	0	yjcI_
1242	1411	1970	21	18	2	1	5	18	18360	21840	B	B	120	120	0	0	yjcI_
1243	768	1249	22	1	2	1	6	1	22080	26520	B	B	120	120	0	0	fliY_
1244	791	1238	22	2	2	1	6	2	21480	28560	B	B	120	120	0	0	fliY_
1245	1242	1742	22	3	2	1	6	3	22200	26160	B	B	120	120	0	0	ylxG_
1246	1754	2162	22	4	2	1	6	4	22680	24480	B	B	120	120	0	0	ylxG_
1247	981	1370	22	5	2	1	6	5	22080	22920	B	B	120	120	0	0	fliI_
1248	1051	1344	22	6	2	1	6	6	21720	21720	B	B	120	120	0	0	fliI_
1249	517	842	22	7	2	1	6	7	21600	21120	B	B	120	120	0	0	ylqH_
1250	578	967	22	8	2	1	6	8	20640	22440	B	B	120	120	0	0	ylqH_
1251	474	678	22	9	2	1	6	9	20280	25680	B	B	120	120	0	0	trmD_
1252	657	1091	22	10	2	1	6	10	20400	29160	B	B	120	120	0	0	trmD_
1253	2039	4092	22	11	2	1	6	11	20520	29640	B	B	120	120	0	0	rpsP_
1254	2012	4048	22	12	2	1	6	12	20040	28440	B	B	120	120	0	0	rpsP_
1255	322	493	22	13	2	1	6	13	19320	28800	B	B	120	120	0	0	xkdR_
1256	325	527	22	14	2	1	6	14	18360	28440	B	B	120	120	0	0	xkdR_
1257	1374	1857	22	15	2	1	6	15	18360	25560	B	B	120	120	0	0	xkdM_
1258	1391	1725	22	16	2	1	6	16	18240	23880	B	B	120	120	0	0	xkdM_
1259	616	704	22	17	2	1	6	17	18840	24000	B	B	120	120	77435	56896	xkdH_
1260	580	673	22	18	2	1	6	18	19080	22080	B	B	120	120	83428	62081	xkdH_
1261	255	437	23	1	2	1	7	1	21960	27960	B	B	120	120	0	0	mtbP_
1262	253	472	23	2	2	1	7	2	21360	28920	B	B	120	120	0	0	mtbP_
1263	229	332	23	3	2	1	7	3	21240	27960	B	B	120	120	0	0	yorY_
1264	210	304	23	4	2	1	7	4	20520	24600	B	B	120	120	0	0	yorY_
1265	219	338	23	5	2	1	7	5	21240	22200	B	B	120	120	0	0	yosC_
1266	229	353	23	6	2	1	7	6	22440	22560	B	B	120	120	0	0	yosC_
1267	344	415	23	7	2	1	7	7	21480	22800	B	B	120	120	0	0	ymfJ_
1268	307	402	23	8	2	1	7	8	19920	22560	B	B	120	120	0	0	ymfJ_
1269	416	632	23	9	2	1	7	9	20400	24240	B	B	120	120	0	0	ymfE_
1270	406	625	23	10	2	1	7	10	20640	26640	B	B	120	120	0	0	ymfE_
1271	1039	1324	23	11	2	1	7	11	20400	26160	B	B	120	120	0	0	ymfB_
1272	695	981	23	12	2	1	7	12	20520	26760	B	B	120	120	0	0	ymfB_
1273	432	625	23	13	2	1	7	13	19800	28560	B	B	120	120	0	0	ylxQ_
1274	419	696	23	14	2	1	7	14	18840	27720	B	B	120	120	0	0	ylxQ_
1275	1084	1466	23	15	2	1	7	15	18480	26040	B	B	120	120	0	0	proS_
1276	1202	1731	23	16	2	1	7	16	19080	23400	B	B	120	120	0	0	proS_
1277	574	942	23	17	2	1	7	17	18960	23640	B	B	120	120	0	0	yluA_
1278	603	1019	23	18	2	1	7	18	18960	23160	B	B	120	120	0	0	yluA_
1279	282	569	24	1	2	1	8	1	22320	28440	B	B	120	120	34538	44153	yonU_
1280	266	545	24	2	2	1	8	2	21720	30480	B	B	120	120	30761	38917	yonU_
1281	206	331	24	3	2	1	8	3	20400	27720	B	B	120	120	0	0	yopB_
1282	202	366	24	4	2	1	8	4	20280	25320	B	B	120	120	0	0	yopB_
1283	216	342	24	5	2	1	8	5	20280	23760	B	B	120	120	0	0	yopF_
1284	227	384	24	6	2	1	8	6	20640	22200	B	B	120	120	0	0	yopF_
1285	453	957	24	7	2	1	8	7	20400	23040	B	B	120	120	0	0	yopV_
1286	502	1020	24	8	2	1	8	8	20760	22320	B	B	120	120	0	0	yopV_
1287	211	309	24	9	2	1	8	9	21120	23280	B	B	120	120	0	0	yopZ_
1288	211	393	24	10	2	1	8	10	21000	25680	B	B	120	120	0	0	yopZ_
1289	409	586	24	11	2	1	8	11	20400	26040	B	B	120	120	0	0	yoqD_
1290	341	517	24	12	2	1	8	12	20160	26640	B	B	120	120	0	0	yoqD_
1291	268	539	24	13	2	1	8	13	20040	28560	B	B	120	120	0	0	yoqU_
1292	234	457	24	14	2	1	8	14	18960	26760	B	B	120	120	0	0	yoqU_
1293	196	268	24	15	2	1	8	15	18600	26040	B	B	120	120	30099	21890	yoqZ_
1294	209	469	24	16	2	1	8	16	19080	24480	B	B	120	120	0	0	yoqZ_
1295	245	488	24	17	2	1	8	17	18360	22320	B	B	120	120	0	0	yorD_
1296	253	566	24	18	2	1	8	18	18120	23040	B	B	120	120	0	0	yorD_
1297	389	700	25	1	2	1	9	1	21240	26640	B	B	120	120	49172	64235	yqhB_
1298	365	703	25	2	2	1	9	2	21600	27720	B	B	120	120	42207	54231	yqhB_
1299	298	456	25	3	2	1	9	3	20280	26040	B	B	120	120	0	0	comGC_
1300	328	551	25	4	2	1	9	4	19800	24120	B	B	120	120	0	0	comGC_
1301	829	704	25	5	2	1	9	5	19440	24360	B	B	120	120	119088	71876	comGG_
1302	1113	1038	25	6	2	1	9	6	19800	23040	B	B	120	120	126126	79666	comGG_
1303	551	652	25	7	2	1	9	7	20280	22320	B	B	120	120	0	0	yqhO_
1304	562	769	25	8	2	1	9	8	20520	22200	B	B	120	120	0	0	yqhO_
1305	2177	2048	25	9	2	1	9	9	20280	22560	B	B	120	120	0	0	yqhT_
1306	2704	2593	25	10	2	1	9	10	20760	23640	B	B	120	120	0	0	yqhT_
1307	639	656	25	11	2	1	9	11	21120	24480	B	B	120	120	0	0	spoIIIAB_
1308	934	1078	25	12	2	1	9	12	20640	24840	B	B	120	120	0	0	spoIIIAB_
1309	747	1043	25	13	2	1	9	13	20160	26760	B	B	120	120	0	0	ahrC_
1310	824	1109	25	14	2	1	9	14	19080	26040	B	B	120	120	0	0	ahrC_
1311	709	883	25	15	2	1	9	15	19080	26880	B	B	120	120	0	0	yqiG_
1312	700	874	25	16	2	1	9	16	18960	25920	B	B	120	120	0	0	yqiG_
1313	149	204	25	17	2	1	9	17	18480	22680	X	X	120	120	0	0	mmgA_missing
1314	151	194	25	18	2	1	9	18	18480	23280	X	X	120	120	0	0	mmgA_missing
1315	312	550	26	1	2	1	10	1	21360	24480	B	B	120	120	34540	46546	ysiB_
1316	357	528	26	2	2	1	10	2	21960	23520	B	B	120	120	0	0	ysiB_
1317	690	701	26	3	2	1	10	3	20880	22800	B	B	120	120	0	0	trxA_
1318	645	729	26	4	2	1	10	4	19920	23280	B	B	120	120	0	0	trxA_
1319	827	949	26	5	2	1	10	5	20040	23040	B	B	120	120	0	0	yslB_
1320	851	873	26	6	2	1	10	6	19920	21840	B	B	120	120	0	0	yslB_
1321	5722	24700	26	7	2	1	10	7	20160	24000	B	B	120	120	0	0	ilvC_
1322	5896	24298	26	8	2	1	10	8	20040	24240	B	B	120	120	0	0	ilvC_
1323	1105	4849	26	9	2	1	10	9	19800	22440	B	B	120	120	132084	461003	leuD_
1324	1155	5002	26	10	2	1	10	10	20760	22560	B	B	120	120	147181	475802	leuD_
1325	393	592	26	11	2	1	10	11	20880	23880	B	B	120	120	0	0	lonB_
1326	457	713	26	12	2	1	10	12	20160	24960	B	B	120	120	0	0	lonB_
1327	11583	14005	26	13	2	1	10	13	20520	26520	B	B	120	120	0	0	sodA_
1328	15991	20055	26	14	2	1	10	14	20520	26880	B	B	120	120	0	0	sodA_
1329	1065	1441	26	15	2	1	10	15	19680	28200	B	B	120	120	0	0	yqgH_
1330	983	1339	26	16	2	1	10	16	18720	26520	B	B	120	120	0	0	yqgH_
1331	445	633	26	17	2	1	10	17	18720	21960	B	B	120	120	0	0	yqzD_
1332	443	588	26	18	2	1	10	18	19560	22440	B	B	120	120	0	0	yqzD_
1333	602	817	27	1	2	1	11	1	21360	25560	B	B	120	120	0	0	yunF_
1334	553	750	27	2	2	1	11	2	20760	23040	B	B	120	120	0	0	yunF_
1335	619	703	27	3	2	1	11	3	20880	22320	B	B	120	120	0	0	yunB_
1336	454	555	27	4	2	1	11	4	20760	22080	B	B	120	120	0	0	yunB_
1337	688	1045	27	5	2	1	11	5	21120	22560	B	B	120	120	0	0	yutD_
1338	850	1199	27	6	2	1	11	6	20520	21960	B	B	120	120	0	0	yutD_
1339	901	1115	27	7	2	1	11	7	19920	23040	B	B	120	120	0	0	ytbD_
1340	941	1143	27	8	2	1	11	8	19920	21840	B	B	120	120	0	0	ytbD_
1341	2296	2551	27	9	2	1	11	9	20400	21720	B	B	120	120	0	0	ytcG_
1342	2849	3088	27	10	2	1	11	10	21240	24120	B	B	120	120	0	0	ytcG_
1343	844	986	27	11	2	1	11	11	20640	26400	B	B	120	120	0	0	ytxC_
1344	807	911	27	12	2	1	11	12	20040	26280	B	B	120	120	0	0	ytxC_
1345	547	878	27	13	2	1	11	13	20160	27480	B	B	120	120	0	0	araB_
1346	514	727	27	14	2	1	11	14	20400	28080	B	B	120	120	0	0	araB_
1347	708	999	27	15	2	1	11	15	19560	29040	B	B	120	120	0	0	araN_
1348	613	846	27	16	2	1	11	16	19200	28320	B	B	120	120	0	0	araN_
1349	529	733	27	17	2	1	11	17	19680	23640	B	B	120	120	0	0	cstA_
1350	609	830	27	18	2	1	11	18	20400	23040	B	B	120	120	0	0	cstA_
1351	503	734	28	1	2	1	12	1	21720	25440	B	B	120	120	0	0	yvqJ_
1352	491	693	28	2	2	1	12	2	21360	23400	B	B	120	120	0	0	yvqJ_
1353	382	666	28	3	2	1	12	3	21120	22320	B	B	120	120	0	0	yvqF_
1354	348	507	28	4	2	1	12	4	20520	21360	B	B	120	120	0	0	yvqF_
1355	600	1036	28	5	2	1	12	5	20400	21840	B	B	120	120	0	0	gerAB_
1356	691	957	28	6	2	1	12	6	20280	21480	B	B	120	120	0	0	gerAB_
1357	325	469	28	7	2	1	12	7	20280	22080	B	B	120	120	0	0	yusR_
1358	309	528	28	8	2	1	12	8	20640	21960	B	B	120	120	0	0	yusR_
1359	337	456	28	9	2	1	12	9	20280	21480	B	B	120	120	45484	37996	yusN_
1360	303	401	28	10	2	1	12	10	20760	22080	B	B	120	120	0	0	yusN_
1361	502	734	28	11	2	1	12	11	20160	23280	B	B	120	120	0	0	yusJ_
1362	638	930	28	12	2	1	12	12	20520	24360	B	B	120	120	0	0	yusJ_
1363	233	489	28	13	2	1	12	13	20040	23520	B	B	120	120	0	0	yurT_
1364	244	534	28	14	2	1	12	14	19920	26040	B	B	120	120	0	0	yurT_
1365	510	904	28	15	2	1	12	15	19080	29040	B	B	120	120	0	0	yurP_
1366	486	781	28	16	2	1	12	16	18960	27840	B	B	120	120	0	0	yurP_
1367	451	672	28	17	2	1	12	17	19440	24840	B	B	120	120	0	0	yurL_
1368	433	684	28	18	2	1	12	18	19800	21960	B	B	120	120	0	0	yurL_
1369	1204	1356	29	1	2	1	13	1	21480	23640	B	B	120	120	0	0	ywjI_
1370	1139	1297	29	2	2	1	13	2	21120	23280	B	B	120	120	0	0	ywjI_
1371	676	933	29	3	2	1	13	3	19920	23040	B	B	120	120	0	0	ywkC_
1372	763	1091	29	4	2	1	13	4	19920	21720	B	B	120	120	0	0	ywkC_
1373	442	688	29	5	2	1	13	5	18960	21720	B	B	120	120	0	0	ywkF_
1374	510	701	29	6	2	1	13	6	19320	21360	B	B	120	120	0	0	ywkF_
1375	5061	6403	29	7	2	1	13	7	19800	21720	B	B	120	120	0	0	atpG_
1376	5125	6382	29	8	2	1	13	8	20400	22680	B	B	120	120	0	0	atpG_
1377	437	451	29	9	2	1	13	9	20160	21840	B	B	120	120	51704	39067	ywzB_
1378	470	513	29	10	2	1	13	10	20400	21960	B	B	120	120	54857	42536	ywzB_
1379	522	606	29	11	2	1	13	11	19800	21480	B	B	120	120	0	0	ywmC_
1380	601	802	29	12	2	1	13	12	20280	24720	B	B	120	120	0	0	ywmC_
1381	519	759	29	13	2	1	13	13	19680	24120	B	B	120	120	0	0	ywnH_
1382	672	937	29	14	2	1	13	14	19920	27000	B	B	120	120	0	0	ywnH_
1383	919	1619	29	15	2	1	13	15	19560	28800	B	B	120	120	0	0	nrgB_
1384	811	1124	29	16	2	1	13	16	19080	27360	B	B	120	120	0	0	nrgB_
1385	155	223	29	17	2	1	13	17	19320	25800	X	X	120	120	0	0	ywoD_missing
1386	155	176	29	18	2	1	13	18	18840	22560	X	X	120	120	0	0	ywoD_missing
1387	505	1622	30	1	2	1	14	1	21240	23040	B	B	120	120	62367	134457	yyaK_
1388	474	1617	30	2	2	1	14	2	20280	23640	B	B	120	120	63139	134787	yyaK_
1389	295	453	30	3	2	1	14	3	19560	24360	B	B	120	120	0	0	yyaO_
1390	346	484	30	4	2	1	14	4	19560	23640	B	B	120	120	0	0	yyaO_
1391	206	320	30	5	2	1	14	5	19200	22440	B	B	120	120	0	0	yyaQ_
1392	186	314	30	6	2	1	14	6	19200	22200	B	B	120	120	0	0	yyaQ_
1393	200	327	30	7	2	1	14	7	18480	22080	B	B	120	120	0	0	yybN_
1394	214	357	30	8	2	1	14	8	19320	22560	B	B	120	120	0	0	yybN_
1395	853	1206	30	9	2	1	14	9	19320	21360	B	B	120	120	0	0	yybR_
1396	819	1184	30	10	2	1	14	10	19920	21960	B	B	120	120	0	0	yybR_
1397	1711	2027	30	11	2	1	14	11	19560	21480	B	B	120	120	0	0	rplI_
1398	1451	1941	30	12	2	1	14	12	19680	23400	B	B	120	120	0	0	rplI_
1399	2040	2302	30	13	2	1	14	13	19200	24720	B	B	120	120	0	0	ywiB_
1400	1919	2153	30	14	2	1	14	14	19080	28080	B	B	120	120	0	0	ywiB_
1401	564	869	30	15	2	1	14	15	18960	27240	B	B	120	120	0	0	ywiC_
1402	749	1054	30	16	2	1	14	16	18960	27960	B	B	120	120	0	0	ywiC_
1403	726	1535	30	17	2	1	14	17	19080	25200	B	B	120	120	0	0	narJ_
1404	746	1460	30	18	2	1	14	18	18960	23160	B	B	120	120	0	0	narJ_
1405	1855	2677	31	1	2	1	15	1	20520	22920	B	B	120	120	0	0	pksK_
1406	2034	3197	31	2	2	1	15	2	20280	24360	B	B	120	120	0	0	pksK_
1407	1569	2498	31	3	2	1	15	3	20400	24720	B	B	120	120	0	0	srfAA_
1408	1636	2734	31	4	2	1	15	4	19560	23400	B	B	120	120	0	0	srfAA_
1409	306	454	31	5	2	1	15	5	19560	22080	B	B	120	120	0	0	secE_
1410	291	505	31	6	2	1	15	6	19320	21720	B	B	120	120	0	0	secE_
1411	385	595	31	7	2	1	15	7	18600	21600	B	B	120	120	0	0	yrvE_
1412	568	763	31	8	2	1	15	8	19080	22680	B	B	120	120	0	0	yrvE_
1413	450	671	31	9	2	1	15	9	19440	22200	B	B	120	120	0	0	ykuA_
1414	459	568	31	10	2	1	15	10	20520	22200	B	B	120	120	0	0	ykuA_
1415	351	462	31	11	2	1	15	11	19680	21600	B	B	120	120	48259	36913	valS_
1416	394	483	31	12	2	1	15	12	20160	21840	B	B	120	120	49449	39224	valS_
1417	169	224	31	13	2	1	15	13	20040	24600	X	X	120	120	0	0	empty_
1418	158	225	31	14	2	1	15	14	19080	27360	X	X	120	120	0	0	empty_
1419	2976	4396	31	15	2	1	15	15	19440	27000	B	B	120	120	0	0	spoIIIJ_
1420	3194	4560	31	16	2	1	15	16	19560	28920	B	B	120	120	0	0	spoIIIJ_
1421	1724	1837	31	17	2	1	15	17	18960	24600	B	B	120	120	297875	194017	yyaA_
1422	1506	1705	31	18	2	1	15	18	19440	22920	B	B	120	120	0	0	yyaA_
1423	168	199	32	1	2	1	16	1	20280	24480	X	X	120	120	0	0	empty_
1424	167	216	32	2	2	1	16	2	20280	24840	X	X	120	120	0	0	empty_
1425	173	193	32	3	2	1	16	3	20280	24120	X	X	120	120	0	0	empty_
1426	167	186	32	4	2	1	16	4	19320	22800	X	X	120	120	0	0	empty_
1427	162	189	32	5	2	1	16	5	19440	22080	X	X	120	120	0	0	empty_
1428	163	174	32	6	2	1	16	6	18840	22440	X	X	120	120	0	0	empty_
1429	458	653	32	7	2	1	16	7	18840	22800	B	B	120	120	0	0	yqjU_
1430	500	789	32	8	2	1	16	8	18960	23640	B	B	120	120	0	0	yqjU_
1431	1885	1278	32	9	2	1	16	9	19560	22200	B	B	120	120	198247	118099	yuaE_
1432	2668	2080	32	10	2	1	16	10	20280	23040	B	B	120	120	241484	145722	yuaE_
1433	220	318	32	11	2	1	16	11	19560	22200	B	B	120	120	33808	26442	yozD_
1434	229	328	32	12	2	1	16	12	20160	22440	B	B	120	120	36317	27040	yozD_
1435	2388	3317	32	13	2	1	16	13	20160	24600	B	B	120	120	0	0	yukA_
1436	2391	3153	32	14	2	1	16	14	18840	26280	B	B	120	120	0	0	yukA_
1437	3505	4625	32	15	2	1	16	15	19440	27000	B	B	120	120	0	0	glgC_
1438	3510	4829	32	16	2	1	16	16	19920	28440	B	B	120	120	0	0	glgC_
1439	3158	4124	32	17	2	1	16	17	19440	24000	B	B	120	120	0	0	pykA_
1440	2816	3591	32	18	2	1	16	18	19680	23160	B	B	120	120	0	0	pykA_
1441	332	484	17	19	2	2	1	1	18240	21960	B	B	120	120	0	0	Lux A
1442	323	498	17	20	2	2	1	2	17880	21600	B	B	120	120	0	0	Lux A
1443	179	336	17	21	2	2	1	3	17640	22200	B	B	120	120	21034	25898	rbcl
1444	193	344	17	22	2	2	1	4	18240	22200	B	B	120	120	0	0	rbcl
1445	6167	15644	17	23	2	2	1	5	19080	23880	B	B	120	120	0	0	rpll
1446	6104	16232	17	24	2	2	1	6	18960	25200	B	B	120	120	0	0	rpll
1447	148	187	17	25	2	2	1	7	18120	23400	X	X	120	120	0	0	empty
1448	180	195	17	26	2	2	1	8	18480	22920	B	B	120	120	0	0	empty
1449	156	198	17	27	2	2	1	9	17640	22560	X	X	120	120	0	0	empty
1450	155	205	17	28	2	2	1	10	18240	22560	X	X	120	120	0	0	empty
1451	141	204	17	29	2	2	1	11	18720	25320	X	X	120	120	0	0	empty
1452	159	285	17	30	2	2	1	12	18840	29280	X	X	120	120	0	0	empty
1453	169	246	17	31	2	2	1	13	19080	28440	X	X	120	120	0	0	empty
1454	152	234	17	32	2	2	1	14	18120	27000	X	X	120	120	0	0	empty
1455	155	244	17	33	2	2	1	15	18360	28440	X	X	120	120	0	0	empty
1456	168	199	17	34	2	2	1	16	18720	27000	X	X	120	120	0	0	empty
1457	164	209	17	35	2	2	1	17	18600	25440	B	B	120	120	0	0	empty
1458	164	214	17	36	2	2	1	18	19200	25440	B	B	120	120	0	0	empty
1459	2252	3391	18	19	2	2	2	1	18600	22560	B	B	120	120	0	0	kbaA_
1460	2678	3585	18	20	2	2	2	2	18960	22920	B	B	120	120	0	0	kbaA_
1461	606	1118	18	21	2	2	2	3	18480	22800	B	B	120	120	0	0	ybaK_
1462	614	1034	18	22	2	2	2	4	18240	23280	B	B	120	120	0	0	ybaK_
1463	1157	1911	18	23	2	2	2	5	18600	22440	B	B	120	120	0	0	truA_
1464	1179	1976	18	24	2	2	2	6	18840	23520	B	B	120	120	0	0	truA_
1465	15336	23011	18	25	2	2	2	7	18960	24000	B	B	120	120	0	0	rplF_
1466	15525	22614	18	26	2	2	2	8	19680	24240	B	B	120	120	0	0	rplF_
1467	12255	16174	18	27	2	2	2	9	18480	23160	B	B	120	120	0	0	rplX_
1468	11870	16134	18	28	2	2	2	10	18480	22320	B	B	120	120	0	0	rplX_
1469	1443	2289	18	29	2	2	2	11	18600	22200	B	B	120	120	0	0	rplP_
1470	1083	1812	18	30	2	2	2	12	18720	25680	B	B	120	120	0	0	rplP_
1471	301	496	18	31	2	2	2	13	19200	28080	B	B	120	120	0	0	E. coli 3
1472	370	555	18	32	2	2	2	14	18960	27360	B	B	120	120	0	0	E. coli 3
1473	331	487	18	33	2	2	2	15	19200	28920	B	B	120	120	43691	34779	E. coli 2
1474	328	541	18	34	2	2	2	16	20280	29280	B	B	120	120	0	0	E. coli 2
1475	7064	8303	18	35	2	2	2	17	21240	27720	B	B	120	120	0	0	E. coli 1
1476	8889	10477	18	36	2	2	2	18	21000	27960	B	B	120	120	0	0	E. coli 1
1477	544	983	19	19	2	2	3	1	18600	22080	B	B	120	120	0	0	ydgI_
1478	538	841	19	20	2	2	3	2	19200	24000	B	B	120	120	0	0	ydgI_
1479	315	639	19	21	2	2	3	3	18840	24000	B	B	120	120	0	0	ydgF_
1480	321	607	19	22	2	2	3	4	18360	23760	B	B	120	120	0	0	ydgF_
1481	288	568	19	23	2	2	3	5	18360	21960	B	B	120	120	0	0	ydgC_
1482	297	591	19	24	2	2	3	6	18480	22560	B	B	120	120	0	0	ydgC_
1483	3733	14325	19	25	2	2	3	7	18840	22800	B	B	120	120	479779	1187510	ybyB_
1484	3672	13691	19	26	2	2	3	8	19080	23400	B	B	120	120	477814	1152990	ybyB_
1485	335	574	19	27	2	2	3	9	19080	23280	B	B	120	120	0	0	csgA_
1486	332	531	19	28	2	2	3	10	18480	22920	B	B	120	120	0	0	csgA_
1487	2755	3808	19	29	2	2	3	11	18840	23520	B	B	120	120	0	0	ybdJ_
1488	2768	3776	19	30	2	2	3	12	19320	23640	B	B	120	120	0	0	ybdJ_
1489	262	436	19	31	2	2	3	13	19320	26400	B	B	120	120	0	0	adaB_
1490	284	462	19	32	2	2	3	14	18960	27600	B	B	120	120	0	0	adaB_
1491	1202	1478	19	33	2	2	3	15	18960	27480	B	B	120	120	0	0	glmS_
1492	939	1327	19	34	2	2	3	16	19200	27720	B	B	120	120	0	0	glmS_
1493	3504	4270	19	35	2	2	3	17	19680	25560	B	B	120	120	0	0	ybbM_
1494	3658	4277	19	36	2	2	3	18	19200	26400	B	B	120	120	0	0	ybbM_
1495	3954	1395	20	19	2	2	4	1	18720	21720	B	B	120	120	450932	140994	purB_
1496	4263	1470	20	20	2	2	4	2	19800	24600	B	B	120	120	480767	146698	purB_
1497	368	682	20	21	2	2	4	3	19080	23280	B	B	120	120	0	0	yebF_
1498	404	832	20	22	2	2	4	4	18240	22920	B	B	120	120	0	0	yebF_
1499	777	1352	20	23	2	2	4	5	18360	22800	B	B	120	120	0	0	yebB_
1500	587	995	20	24	2	2	4	6	18120	23880	B	B	120	120	0	0	yebB_
1501	1547	2142	20	25	2	2	4	7	18120	22920	B	B	120	120	0	0	ydjG_
1502	1682	2282	20	26	2	2	4	8	18360	23040	B	B	120	120	0	0	ydjG_
1503	217	424	20	27	2	2	4	9	18840	23040	B	B	120	120	0	0	ydjC_
1504	222	392	20	28	2	2	4	10	18480	22440	B	B	120	120	0	0	ydjC_
1505	196	365	20	29	2	2	4	11	18600	22440	B	B	120	120	0	0	ydiQ_
1506	202	339	20	30	2	2	4	12	18960	22920	B	B	120	120	28869	24135	ydiQ_
1507	338	721	20	31	2	2	4	13	18960	26280	B	B	120	120	0	0	ydiC_
1508	348	703	20	32	2	2	4	14	18840	27120	B	B	120	120	0	0	ydiC_
1509	267	550	20	33	2	2	4	15	18840	26760	B	B	120	120	0	0	ydhT_
1510	242	471	20	34	2	2	4	16	18600	28560	B	B	120	120	37824	30997	ydhT_
1511	424	828	20	35	2	2	4	17	18960	27120	B	B	120	120	0	0	ydhP_
1512	466	952	20	36	2	2	4	18	18480	25440	B	B	120	120	0	0	ydhP_
1513	822	881	21	19	2	2	5	1	19440	22440	B	B	120	120	116699	69894	comK_
1514	864	860	21	20	2	2	5	2	19800	23040	B	B	120	120	113021	69641	comK_
1515	1056	1420	21	21	2	2	5	3	19560	22560	B	B	120	120	0	0	yhfV_
1516	1394	1894	21	22	2	2	5	4	18840	22560	B	B	120	120	0	0	yhfV_
1517	650	1090	21	23	2	2	5	5	18000	22440	B	B	120	120	0	0	yhfP_
1518	677	1105	21	24	2	2	5	6	18000	23400	B	B	120	120	0	0	yhfP_
1519	767	1391	21	25	2	2	5	7	18600	22920	B	B	120	120	0	0	yhgE_
1520	772	1492	21	26	2	2	5	8	18360	22920	B	B	120	120	0	0	yhgE_
1521	1754	2055	21	27	2	2	5	9	18600	23880	B	B	120	120	0	0	hemE_
1522	1827	2161	21	28	2	2	5	10	18480	23640	B	B	120	120	0	0	hemE_
1523	556	1009	21	29	2	2	5	11	18360	22560	B	B	120	120	0	0	yhfA_
1524	625	1146	21	30	2	2	5	12	18240	22320	B	B	120	120	0	0	yhfA_
1525	406	755	21	31	2	2	5	13	18840	25920	B	B	120	120	0	0	yhaO_
1526	448	710	21	32	2	2	5	14	18960	26520	B	B	120	120	0	0	yhaO_
1527	327	731	21	33	2	2	5	15	18960	27600	B	B	120	120	0	0	yhaV_
1528	347	711	21	34	2	2	5	16	18720	28440	B	B	120	120	0	0	yhaV_
1529	445	741	21	35	2	2	5	17	18600	28920	B	B	120	120	0	0	yhaZ_
1530	456	710	21	36	2	2	5	18	18480	25800	B	B	120	120	0	0	yhaZ_
1531	363	591	22	19	2	2	6	1	19800	22200	B	B	120	120	0	0	mobB_
1532	344	512	22	20	2	2	6	2	19920	23760	B	B	120	120	0	0	mobB_
1533	3041	3045	22	21	2	2	6	3	19320	23280	B	B	120	120	0	0	ykuW_
1534	3055	3171	22	22	2	2	6	4	18840	22920	B	B	120	120	0	0	ykuW_
1535	896	1325	22	23	2	2	6	5	18480	22800	B	B	120	120	0	0	ykuS_
1536	838	1338	22	24	2	2	6	6	18480	22680	B	B	120	120	0	0	ykuS_
1537	227	438	22	25	2	2	6	7	18480	22440	B	B	120	120	0	0	ykuD_
1538	239	496	22	26	2	2	6	8	18000	22200	B	B	120	120	0	0	ykuD_
1539	615	1065	22	27	2	2	6	9	17880	22680	B	B	120	120	0	0	ykuA_
1540	622	1041	22	28	2	2	6	10	18360	23400	B	B	120	120	0	0	ykuA_
1541	625	847	22	29	2	2	6	11	18840	23640	B	B	120	120	66792	55109	splB_
1542	616	696	22	30	2	2	6	12	18480	22440	B	B	120	120	66061	47054	splB_
1543	230	425	22	31	2	2	6	13	18480	23400	B	B	120	120	0	0	yisH_
1544	243	614	22	32	2	2	6	14	18960	24480	B	B	120	120	0	0	yisH_
1545	230	505	22	33	2	2	6	15	18960	26400	B	B	120	120	0	0	yisC_
1546	234	605	22	34	2	2	6	16	18480	30000	B	B	120	120	0	0	yisC_
1547	237	587	22	35	2	2	6	17	18600	29160	B	B	120	120	0	0	yhjR_
1548	227	462	22	36	2	2	6	18	18000	27720	B	B	120	120	0	0	yhjR_
1549	306	565	23	19	2	2	7	1	18840	22080	B	B	120	120	0	0	xynD_
1550	275	600	23	20	2	2	7	2	18600	23160	B	B	120	120	0	0	xynD_
1551	340	709	23	21	2	2	7	3	18120	22320	B	B	120	120	35542	44669	alsT_
1552	354	744	23	22	2	2	7	4	18360	21960	B	B	120	120	0	0	alsT_
1553	1060	1090	23	23	2	2	7	5	18360	23520	B	B	120	120	0	0	yneT_
1554	1020	1056	23	24	2	2	7	6	18240	22920	B	B	120	120	0	0	yneT_
1555	1130	1730	23	25	2	2	7	7	18360	22440	B	B	120	120	0	0	ylaJ_
1556	1167	1750	23	26	2	2	7	8	18000	23280	B	B	120	120	0	0	ylaJ_
1557	569	1051	23	27	2	2	7	9	18120	22800	B	B	120	120	0	0	ylaE_
1558	583	937	23	28	2	2	7	10	18600	23040	B	B	120	120	0	0	ylaE_
1559	418	929	23	29	2	2	7	11	18960	23040	B	B	120	120	0	0	ylaA_
1560	408	881	23	30	2	2	7	12	18720	23160	B	B	120	120	0	0	ylaA_
1561	409	589	23	31	2	2	7	13	18120	22920	B	B	120	120	0	0	ykrA_
1562	456	653	23	32	2	2	7	14	18120	23520	B	B	120	120	0	0	ykrA_
1563	877	1282	23	33	2	2	7	15	18600	26640	B	B	120	120	0	0	ykqB_
1564	884	1345	23	34	2	2	7	16	18720	31320	B	B	120	120	0	0	ykqB_
1565	762	1027	23	35	2	2	7	17	18720	29760	B	B	120	120	0	0	mreBH_
1566	481	811	23	36	2	2	7	18	18240	27600	B	B	120	120	0	0	mreBH_
1567	238	500	24	19	2	2	8	1	18120	22440	B	B	120	120	28368	32900	yozM_
1568	252	477	24	20	2	2	8	2	18000	23400	B	B	120	120	0	0	yozM_
1569	153	186	24	21	2	2	8	3	17760	22920	X	X	120	120	0	0	phrK_missing
1570	149	194	24	22	2	2	8	4	18120	23280	X	X	120	120	0	0	phrK_missing
1571	349	675	24	23	2	2	8	5	18000	23280	B	B	120	120	0	0	yobE_
1572	244	564	24	24	2	2	8	6	17880	23400	B	B	120	120	0	0	yobE_
1573	548	954	24	25	2	2	8	7	17880	23640	B	B	120	120	0	0	yoaR_
1574	582	1002	24	26	2	2	8	8	17880	23640	B	B	120	120	0	0	yoaR_
1575	150	198	24	27	2	2	8	9	18240	23640	X	X	120	120	0	0	yoaO_missing
1576	156	201	24	28	2	2	8	10	18240	24360	X	X	120	120	0	0	yoaO_missing
1577	520	965	24	29	2	2	8	11	18120	23280	B	B	120	120	0	0	yoaK_
1578	487	975	24	30	2	2	8	12	18600	23400	B	B	120	120	0	0	yoaK_
1579	801	1135	24	31	2	2	8	13	19200	22200	B	B	120	120	0	0	proJ_
1580	900	1237	24	32	2	2	8	14	18840	23640	B	B	120	120	0	0	proJ_
1581	585	925	24	33	2	2	8	15	18600	25440	B	B	120	120	0	0	yofA_
1582	577	853	24	34	2	2	8	16	18480	28560	B	B	120	120	0	0	yofA_
1583	967	2005	24	35	2	2	8	17	18720	28920	B	B	120	120	0	0	yoeB_
1584	3924	5138	24	36	2	2	8	18	18360	29520	B	B	120	120	0	0	yoeB_
1585	5331	6096	25	19	2	2	9	1	18120	22320	B	B	120	120	0	0	gerCA_
1586	5206	6219	25	20	2	2	9	2	18480	23880	B	B	120	120	0	0	gerCA_
1587	1728	2369	25	21	2	2	9	3	18000	22920	B	B	120	120	0	0	cheR_
1588	1739	2466	25	22	2	2	9	4	18360	22920	B	B	120	120	0	0	cheR_
1589	4615	2452	25	23	2	2	9	5	18600	22560	B	B	120	120	463459	238783	trpE_
1590	4487	2444	25	24	2	2	9	6	18480	22920	B	B	120	120	469842	246453	trpE_
1591	324	654	25	25	2	2	9	7	18360	23760	B	B	120	120	0	0	ypjC_
1592	335	640	25	26	2	2	9	8	18120	23520	B	B	120	120	0	0	ypjC_
1593	982	1464	25	27	2	2	9	9	18120	22920	B	B	120	120	0	0	ypjG_
1594	972	1425	25	28	2	2	9	10	18480	23880	B	B	120	120	0	0	ypjG_
1595	1439	1697	25	29	2	2	9	11	18600	23280	B	B	120	120	0	0	panB_
1596	1418	1630	25	30	2	2	9	12	19080	23880	B	B	120	120	0	0	panB_
1597	245	399	25	31	2	2	9	13	19080	23400	B	B	120	120	0	0	yppG_
1598	241	440	25	32	2	2	9	14	18600	24120	B	B	120	120	37943	29987	yppG_
1599	471	582	25	33	2	2	9	15	19080	24480	B	B	120	120	54437	42562	cotD_
1600	484	576	25	34	2	2	9	16	18720	25560	B	B	120	120	59552	46555	cotD_
1601	322	555	25	35	2	2	9	17	18120	28800	B	B	120	120	0	0	yptA_
1602	347	615	25	36	2	2	9	18	18120	29640	B	B	120	120	0	0	yptA_
1603	248	538	26	19	2	2	10	1	19200	21720	B	B	120	120	0	0	yrkE_
1604	236	593	26	20	2	2	10	2	18840	21840	B	B	120	120	0	0	yrkE_
1605	230	394	26	21	2	2	10	3	18840	22200	B	B	120	120	0	0	yrkI_
1606	216	355	26	22	2	2	10	4	19080	23040	B	B	120	120	0	0	yrkI_
1607	200	289	26	23	2	2	10	5	19560	22440	B	B	120	120	0	0	yrkM_
1608	212	333	26	24	2	2	10	6	19200	22440	B	B	120	120	0	0	yrkM_
1609	342	706	26	25	2	2	10	7	19080	23640	B	B	120	120	0	0	yqaJ_
1610	287	688	26	26	2	2	10	8	18240	22920	B	B	120	120	0	0	yqaJ_
1611	508	880	26	27	2	2	10	9	18600	23520	B	B	120	120	0	0	yqaN_
1612	424	893	26	28	2	2	10	10	18600	23880	B	B	120	120	0	0	yqaN_
1613	260	551	26	29	2	2	10	11	18240	23640	B	B	120	120	0	0	yqaR_
1614	281	539	26	30	2	2	10	12	18120	24000	B	B	120	120	0	0	yqaR_
1615	745	883	26	31	2	2	10	13	18840	23520	B	B	120	120	0	0	ypbD_
1616	733	836	26	32	2	2	10	14	18600	24000	B	B	120	120	0	0	ypbD_
1617	9091	8630	26	33	2	2	10	15	19200	24360	B	B	120	120	0	0	ypcA_
1618	9015	8904	26	34	2	2	10	16	19320	25080	B	B	120	120	1300016	860176	ypcA_
1619	1081	1652	26	35	2	2	10	17	18360	27600	B	B	120	120	0	0	ypeB_
1620	1002	1436	26	36	2	2	10	18	18000	29280	B	B	120	120	0	0	ypeB_
1621	663	952	27	19	2	2	11	1	20040	23280	B	B	120	120	0	0	yttB_
1622	627	988	27	20	2	2	11	2	20160	23640	B	B	120	120	0	0	yttB_
1623	369	650	27	21	2	2	11	3	19560	23160	B	B	120	120	0	0	ytwF_
1624	311	498	27	22	2	2	11	4	19560	24120	B	B	120	120	0	0	ytwF_
1625	530	940	27	23	2	2	11	5	19680	23640	B	B	120	120	0	0	msmE_
1626	365	672	27	24	2	2	11	6	19320	23280	B	B	120	120	0	0	msmE_
1627	654	1171	27	25	2	2	11	7	18240	23640	B	B	120	120	0	0	sacC_
1628	660	1204	27	26	2	2	11	8	18000	23520	B	B	120	120	0	0	sacC_
1629	640	947	27	27	2	2	11	9	18600	23880	B	B	120	120	0	0	yraD_
1630	604	913	27	28	2	2	11	10	18600	24120	B	B	120	120	0	0	yraD_
1631	222	457	27	29	2	2	11	11	18120	25200	B	B	120	120	0	0	yraG_
1632	211	418	27	30	2	2	11	12	18360	24600	B	B	120	120	0	0	yraG_
1633	402	569	27	31	2	2	11	13	18480	23640	B	B	120	120	0	0	yrdA_
1634	370	528	27	32	2	2	11	14	18600	24000	B	B	120	120	0	0	yrdA_
1635	427	768	27	33	2	2	11	15	18960	24120	B	B	120	120	0	0	cypA_
1636	484	932	27	34	2	2	11	16	18840	23640	B	B	120	120	0	0	cypA_
1637	401	645	27	35	2	2	11	17	18480	25440	B	B	120	120	0	0	azlD_
1638	360	622	27	36	2	2	11	18	18360	29040	B	B	120	120	0	0	azlD_
1639	550	1088	28	19	2	2	12	1	18600	23040	B	B	120	120	59312	77592	yubD_
1640	595	996	28	20	2	2	12	2	19320	23280	B	B	120	120	0	0	yubD_
1641	390	625	28	21	2	2	12	3	19560	23400	B	B	120	120	0	0	yuaA_
1642	420	637	28	22	2	2	12	4	19200	23160	B	B	120	120	0	0	yuaA_
1643	1554	1995	28	23	2	2	12	5	19080	23640	B	B	120	120	0	0	gbsB_
1644	1753	2495	28	24	2	2	12	6	18840	23640	B	B	120	120	0	0	gbsB_
1645	486	907	28	25	2	2	12	7	17760	22920	B	B	120	120	0	0	ytcA_
1646	427	949	28	26	2	2	12	8	18120	23520	B	B	120	120	0	0	ytcA_
1647	539	915	28	27	2	2	12	9	18480	24480	B	B	120	120	0	0	menD_
1648	552	897	28	28	2	2	12	10	18240	25320	B	B	120	120	0	0	menD_
1649	744	1117	28	29	2	2	12	11	17880	24720	B	B	120	120	0	0	ytfD_
1650	661	1011	28	30	2	2	12	12	18360	24360	B	B	120	120	0	0	ytfD_
1651	225	510	28	31	2	2	12	13	18840	24360	B	B	120	120	0	0	ytlB_
1652	248	533	28	32	2	2	12	14	18840	24240	B	B	120	120	0	0	ytlB_
1653	429	701	28	33	2	2	12	15	18840	24360	B	B	120	120	0	0	pckA_
1654	472	734	28	34	2	2	12	16	19080	23400	B	B	120	120	0	0	pckA_
1655	643	802	28	35	2	2	12	17	18240	25440	B	B	120	120	0	0	ytoA_
1656	645	798	28	36	2	2	12	18	18000	27360	B	B	120	120	0	0	ytoA_
1657	1194	1603	29	19	2	2	13	1	18600	23160	B	B	120	120	0	0	yvoB_
1658	1165	1537	29	20	2	2	13	2	19080	22920	B	B	120	120	0	0	yvoB_
1659	415	625	29	21	2	2	13	3	19560	22800	B	B	120	120	0	0	yvpB_
1660	413	649	29	22	2	2	13	4	20160	23160	B	B	120	120	0	0	yvpB_
1661	745	1325	29	23	2	2	13	5	19680	24600	B	B	120	120	0	0	hisB_
1662	739	1443	29	24	2	2	13	6	18720	24120	B	B	120	120	0	0	hisB_
1663	946	1348	29	25	2	2	13	7	18120	23520	B	B	120	120	0	0	crh_
1664	975	1365	29	26	2	2	13	8	18480	22920	B	B	120	120	0	0	crh_
1665	633	1446	29	27	2	2	13	9	18120	23280	B	B	120	120	66871	112532	yvcR_
1666	640	1486	29	28	2	2	13	10	18120	24000	B	B	120	120	64073	107823	yvcR_
1667	393	763	29	29	2	2	13	11	18240	23760	B	B	120	120	0	0	yvdB_
1668	413	804	29	30	2	2	13	12	18600	24840	B	B	120	120	0	0	yvdB_
1669	262	589	29	31	2	2	13	13	19560	24480	B	B	120	120	28530	35960	yvdT_
1670	250	534	29	32	2	2	13	14	18600	24360	B	B	120	120	0	0	yvdT_
1671	226	396	29	33	2	2	13	15	18480	23280	B	B	120	120	32066	25986	yveF_
1672	223	397	29	34	2	2	13	16	18840	23880	B	B	120	120	0	0	yveF_
1673	1431	1270	29	35	2	2	13	17	18240	25440	B	B	120	120	0	0	yveL_
1674	1497	1330	29	36	2	2	13	18	18360	25320	B	B	120	120	0	0	yveL_
1675	274	560	30	19	2	2	14	1	19560	22200	B	B	120	120	0	0	yxkD_
1676	272	544	30	20	2	2	14	2	19920	22200	B	B	120	120	0	0	yxkD_
1677	759	1158	30	21	2	2	14	3	19800	23640	B	B	120	120	0	0	yxkH_
1678	882	1223	30	22	2	2	14	4	19920	22920	B	B	120	120	0	0	yxkH_
1679	1414	2102	30	23	2	2	14	5	19200	23040	B	B	120	120	0	0	cydA_
1680	1633	2418	30	24	2	2	14	6	18840	24720	B	B	120	120	0	0	cydA_
1681	417	823	30	25	2	2	14	7	18360	24000	B	B	120	120	0	0	licR_
1682	412	821	30	26	2	2	14	8	18960	23280	B	B	120	120	0	0	licR_
1683	350	690	30	27	2	2	14	9	18840	24240	B	B	120	120	0	0	licH_
1684	372	765	30	28	2	2	14	10	18120	24240	B	B	120	120	0	0	licH_
1685	1005	1420	30	29	2	2	14	11	18120	24240	B	B	120	120	0	0	dltC_
1686	1002	1437	30	30	2	2	14	12	18600	24480	B	B	120	120	0	0	dltC_
1687	2312	2818	30	31	2	2	14	13	19200	24960	B	B	120	120	0	0	ftsE_
1688	2276	2897	30	32	2	2	14	14	18480	24840	B	B	120	120	0	0	ftsE_
1689	950	1661	30	33	2	2	14	15	18480	24720	B	B	120	120	0	0	yvjD_
1690	850	1625	30	34	2	2	14	16	18480	26040	B	B	120	120	0	0	yvjD_
1691	2112	5423	30	35	2	2	14	17	18840	25800	B	B	120	120	0	0	csbA_
1692	2146	5510	30	36	2	2	14	18	18720	24960	B	B	120	120	0	0	csbA_
1693	387	601	31	19	2	2	15	1	19560	22200	B	B	120	120	0	0	yvfC_
1694	370	652	31	20	2	2	15	2	20040	24000	B	B	120	120	0	0	yvfC_
1695	1263	1384	31	21	2	2	15	3	20040	24600	B	B	120	120	0	0	yusY_
1696	1304	1341	31	22	2	2	15	4	19560	23160	B	B	120	120	0	0	yusY_
1697	694	1216	31	23	2	2	15	5	18960	22800	B	B	120	120	0	0	lepA_
1698	735	1246	31	24	2	2	15	6	19200	24480	B	B	120	120	0	0	lepA_
1699	776	1199	31	25	2	2	15	7	19560	24120	B	B	120	120	0	0	yxiA_
1700	613	1041	31	26	2	2	15	8	19560	24000	B	B	120	120	0	0	yxiA_
1701	296	519	31	27	2	2	15	9	19560	23640	B	B	120	120	0	0	yxxD_
1702	352	574	31	28	2	2	15	10	18600	24120	B	B	120	120	0	0	yxxD_
1703	6213	2921	31	29	2	2	15	11	18600	24600	B	B	120	120	731181	276784	yxiE_
1704	6107	2909	31	30	2	2	15	12	18480	23400	B	B	120	120	753411	277557	yxiE_
1705	674	1204	31	31	2	2	15	13	18480	24360	B	B	120	120	0	0	licT_
1706	672	989	31	32	2	2	15	14	18360	24240	B	B	120	120	0	0	licT_
1707	576	931	31	33	2	2	15	15	18600	25440	B	B	120	120	0	0	yxiS_
1708	570	910	31	34	2	2	15	16	18240	25680	B	B	120	120	0	0	yxiS_
1709	349	721	31	35	2	2	15	17	18960	25680	B	B	120	120	0	0	yxjC_
1710	328	580	31	36	2	2	15	18	18960	25920	B	B	120	120	0	0	yxjC_
1711	158	192	32	19	2	2	16	1	19680	22920	X	X	120	120	0	0	empty_
1712	167	188	32	20	2	2	16	2	19680	22800	B	B	120	120	0	0	empty_
1713	151	202	32	21	2	2	16	3	20040	23520	B	B	120	120	0	0	empty_
1714	152	197	32	22	2	2	16	4	19920	24480	B	B	120	120	0	0	empty_
1715	175	198	32	23	2	2	16	5	19440	23280	B	B	120	120	0	0	empty_
1716	167	198	32	24	2	2	16	6	19800	24360	X	X	120	120	0	0	empty_
1717	316	661	32	25	2	2	16	7	19680	23280	B	B	120	120	0	0	yveB_
1718	306	683	32	26	2	2	16	8	19440	23880	B	B	120	120	0	0	yveB_
1719	993	1442	32	27	2	2	16	9	19560	23640	B	B	120	120	0	0	yhaR_
1720	734	991	32	28	2	2	16	10	19200	24000	B	B	120	120	0	0	yhaR_
1721	368	787	32	29	2	2	16	11	18600	24360	B	B	120	120	0	0	ytnM_
1722	363	731	32	30	2	2	16	12	18720	23760	B	B	120	120	0	0	ytnM_
1723	971	1684	32	31	2	2	16	13	18720	23640	B	B	120	120	0	0	yngB_
1724	897	1505	32	32	2	2	16	14	19080	23880	B	B	120	120	0	0	yngB_
1725	479	711	32	33	2	2	16	15	19440	24000	B	B	120	120	0	0	polC_
1726	576	971	32	34	2	2	16	16	19560	25680	B	B	120	120	0	0	polC_
1727	1324	1607	32	35	2	2	16	17	19560	25560	B	B	120	120	0	0	ptsH_
1728	1222	1680	32	36	2	2	16	18	18960	25680	B	B	120	120	0	0	ptsH_
1729	326	537	17	37	2	3	1	1	18360	25800	B	B	120	120	0	0	Lux A
1730	349	484	17	38	2	3	1	2	19920	24960	B	B	120	120	0	0	Lux A
1731	246	434	17	39	2	3	1	3	19920	26520	B	B	120	120	0	0	rbcl
1732	234	396	17	40	2	3	1	4	19440	25800	B	B	120	120	0	0	rbcl
1733	3921	10739	17	41	2	3	1	5	20640	27720	B	B	120	120	0	0	rpll
1734	5730	15242	17	42	2	3	1	6	20640	28440	B	B	120	120	0	0	rpll
1735	154	220	17	43	2	3	1	7	19920	25800	X	X	120	120	0	0	empty
1736	167	228	17	44	2	3	1	8	19080	25560	B	B	120	120	0	0	empty
1737	157	239	17	45	2	3	1	9	18840	26040	B	B	120	120	0	0	empty
1738	147	216	17	46	2	3	1	10	18120	25560	X	X	120	120	0	0	empty
1739	164	220	17	47	2	3	1	11	18480	25680	B	B	120	120	0	0	empty
1740	161	220	17	48	2	3	1	12	18480	25560	X	X	120	120	0	0	empty
1741	150	210	17	49	2	3	1	13	18480	24000	B	B	120	120	0	0	empty
1742	148	202	17	50	2	3	1	14	18120	24120	X	X	120	120	0	0	empty
1743	147	202	17	51	2	3	1	15	18240	24120	X	X	120	120	0	0	empty
1744	158	198	17	52	2	3	1	16	18960	25200	X	X	120	120	0	0	empty
1745	158	193	17	53	2	3	1	17	19680	25320	X	X	120	120	0	0	empty
1746	162	215	17	54	2	3	1	18	18840	25200	B	B	120	120	0	0	empty
1747	701	1069	18	37	2	3	2	1	18720	25440	B	B	120	120	0	0	yclH_
1748	759	1089	18	38	2	3	2	2	19440	24960	B	B	120	120	0	0	yclH_
1749	213	472	18	39	2	3	2	3	19560	25200	B	B	120	120	0	0	yczF_
1750	214	498	18	40	2	3	2	4	19320	24960	B	B	120	120	0	0	yczF_
1751	704	976	18	41	2	3	2	5	19440	25080	B	B	120	120	0	0	yclB_
1752	665	979	18	42	2	3	2	6	19200	25320	B	B	120	120	0	0	yclB_
1753	626	938	18	43	2	3	2	7	19560	26280	B	B	120	120	0	0	tlpC_
1754	600	966	18	44	2	3	2	8	19440	25080	B	B	120	120	0	0	tlpC_
1755	425	857	18	45	2	3	2	9	19080	25560	B	B	120	120	0	0	yckD_
1756	417	767	18	46	2	3	2	10	19440	25440	B	B	120	120	0	0	yckD_
1757	598	1016	18	47	2	3	2	11	19080	24960	B	B	120	120	0	0	yciC_
1758	635	1118	18	48	2	3	2	12	19080	24960	B	B	120	120	0	0	yciC_
1759	408	665	18	49	2	3	2	13	19680	24840	B	B	120	120	0	0	E. coli 3
1760	370	638	18	50	2	3	2	14	19320	25680	B	B	120	120	0	0	E. coli 3
1761	374	610	18	51	2	3	2	15	19440	25680	B	B	120	120	0	0	E. coli 2
1762	354	598	18	52	2	3	2	16	19800	25800	B	B	120	120	0	0	E. coli 2
1763	5777	7262	18	53	2	3	2	17	20880	26280	B	B	120	120	0	0	E. coli 1
1764	5051	6490	18	54	2	3	2	18	21360	27600	B	B	120	120	0	0	E. coli 1
1765	393	816	19	37	2	3	3	1	18600	24840	B	B	120	120	0	0	yflI_
1766	396	870	19	38	2	3	3	2	19440	25080	B	B	120	120	39391	49006	yflI_
1767	1056	1911	19	39	2	3	3	3	19920	25800	B	B	120	120	0	0	yflM_
1768	1070	1996	19	40	2	3	3	4	19320	25920	B	B	120	120	0	0	yflM_
1769	636	975	19	41	2	3	3	5	18960	25200	B	B	120	120	0	0	citS_
1770	606	955	19	42	2	3	3	6	19440	24840	B	B	120	120	0	0	citS_
1771	857	1403	19	43	2	3	3	7	19800	24840	B	B	120	120	0	0	topB_
1772	874	1481	19	44	2	3	3	8	19920	25080	B	B	120	120	0	0	topB_
1773	644	1146	19	45	2	3	3	9	19560	26400	B	B	120	120	0	0	ydaG_
1774	609	1213	19	46	2	3	3	10	19560	25440	B	B	120	120	62775	91279	ydaG_
1775	411	771	19	47	2	3	3	11	18960	24840	B	B	120	120	0	0	ydaC_
1776	429	808	19	48	2	3	3	12	19680	24000	B	B	120	120	0	0	ydaC_
1777	407	890	19	49	2	3	3	13	19560	23280	B	B	120	120	0	0	mtlD_
1778	1054	1440	19	50	2	3	3	14	19320	23760	B	B	120	120	0	0	mtlD_
1779	945	1153	19	51	2	3	3	15	19080	23400	B	B	120	120	0	0	ycnJ_
1780	960	1329	19	52	2	3	3	16	19080	23640	B	B	120	120	0	0	ycnJ_
1781	2294	2524	19	53	2	3	3	17	19800	24360	B	B	120	120	0	0	ycnH_
1782	2497	2513	19	54	2	3	3	18	19800	25680	B	B	120	120	0	0	ycnH_
1783	1498	1567	20	37	2	3	4	1	18240	24960	B	B	120	120	0	0	yfhB_
1784	1640	1599	20	38	2	3	4	2	18480	24960	B	B	120	120	0	0	yfhB_
1785	407	902	20	39	2	3	4	3	19080	24960	B	B	120	120	0	0	yfiW_
1786	406	975	20	40	2	3	4	4	18840	25920	B	B	120	120	0	0	yfiW_
1787	529	1035	20	41	2	3	4	5	19440	26040	B	B	120	120	0	0	yfiS_
1788	488	1065	20	42	2	3	4	6	19800	25440	B	B	120	120	0	0	yfiS_
1789	634	959	20	43	2	3	4	7	19800	24360	B	B	120	120	0	0	yfiC_
1790	550	883	20	44	2	3	4	8	20400	25560	B	B	120	120	0	0	yfiC_
1791	355	652	20	45	2	3	4	9	21480	32400	B	B	120	120	0	0	yfjA_
1792	347	649	20	46	2	3	4	10	20400	29880	B	B	120	120	0	0	yfjA_
1793	233	531	20	47	2	3	4	11	19560	25560	B	B	120	120	0	0	yfjE_
1794	276	545	20	48	2	3	4	12	20280	25560	B	B	120	120	0	0	yfjE_
1795	352	697	20	49	2	3	4	13	19320	23040	B	B	120	120	0	0	yfjT_
1796	320	742	20	50	2	3	4	14	19200	22680	B	B	120	120	32843	41087	yfjT_
1797	301	620	20	51	2	3	4	15	19200	23040	B	B	120	120	0	0	yfkD_
1798	308	639	20	52	2	3	4	16	19080	23880	B	B	120	120	0	0	yfkD_
1799	256	587	20	53	2	3	4	17	19680	23760	B	B	120	120	0	0	yfkK_
1800	253	574	20	54	2	3	4	18	19440	23880	B	B	120	120	0	0	yfkK_
1801	1695	2632	21	37	2	3	5	1	18360	25320	B	B	120	120	0	0	yjmD_
1802	1858	2780	21	38	2	3	5	2	18960	25320	B	B	120	120	0	0	yjmD_
1803	4571	6413	21	39	2	3	5	3	19080	26040	B	B	120	120	0	0	yjlD_
1804	4453	6301	21	40	2	3	5	4	19080	26520	B	B	120	120	0	0	yjlD_
1805	1650	2462	21	41	2	3	5	5	19560	25560	B	B	120	120	0	0	yjkB_
1806	1628	2607	21	42	2	3	5	6	20040	25560	B	B	120	120	0	0	yjkB_
1807	1386	1577	21	43	2	3	5	7	20040	24840	B	B	120	120	0	0	yjdK_
1808	1533	1606	21	44	2	3	5	8	20400	27360	B	B	120	120	0	0	yjdK_
1809	491	859	21	45	2	3	5	9	21840	34800	B	B	120	120	0	0	yjdF_
1810	715	1229	21	46	2	3	5	10	20880	29400	B	B	120	120	0	0	yjdF_
1811	849	612	21	47	2	3	5	11	20160	26400	B	B	120	120	74750	39580	yjdB_
1812	680	577	21	48	2	3	5	12	20640	29640	B	B	120	120	72161	35969	yjdB_
1813	1705	3587	21	49	2	3	5	13	19680	24360	B	B	120	120	180361	303328	yjcE_
1814	1698	3775	21	50	2	3	5	14	19080	23160	B	B	120	120	187333	313041	yjcE_
1815	974	967	21	51	2	3	5	15	19320	22800	B	B	120	120	94489	74599	cotV_
1816	1018	1012	21	52	2	3	5	16	19200	24000	B	B	120	120	0	0	cotV_
1817	462	578	21	53	2	3	5	17	19200	24000	B	B	120	120	49431	39130	cotZ_
1818	495	596	21	54	2	3	5	18	20040	24000	B	B	120	120	61527	41906	cotZ_
1819	3038	2559	22	37	2	3	6	1	18840	24240	B	B	120	120	0	0	fliE_
1820	2814	2566	22	38	2	3	6	2	19320	23880	B	B	120	120	0	0	fliE_
1821	2422	2721	22	39	2	3	6	3	19440	26160	B	B	120	120	0	0	clpY_
1822	2400	2732	22	40	2	3	6	4	19800	24840	B	B	120	120	0	0	clpY_
1823	667	1343	22	41	2	3	6	5	19680	24360	B	B	120	120	0	0	topA_
1824	697	1298	22	42	2	3	6	6	19800	24960	B	B	120	120	0	0	topA_
1825	160	213	22	43	2	3	6	7	19920	24000	B	B	120	120	0	0	smc_missing
1826	163	221	22	44	2	3	6	8	19560	24600	B	B	120	120	0	0	smc_missing
1827	590	1167	22	45	2	3	6	9	19560	26160	B	B	120	120	0	0	fabD_
1828	602	1195	22	46	2	3	6	10	19320	25200	B	B	120	120	0	0	fabD_
1829	492	841	22	47	2	3	6	11	19200	24840	B	B	120	120	0	0	ylpA_
1830	454	843	22	48	2	3	6	12	19560	25200	B	B	120	120	0	0	ylpA_
1831	1379	1845	22	49	2	3	6	13	19320	22920	B	B	120	120	0	0	xtmA_
1832	1424	1835	22	50	2	3	6	14	19440	22920	B	B	120	120	0	0	xtmA_
1833	635	966	22	51	2	3	6	15	18960	23040	B	B	120	120	0	0	xkdC_
1834	691	1005	22	52	2	3	6	16	19080	24120	B	B	120	120	0	0	xkdC_
1835	826	1114	22	53	2	3	6	17	19440	24480	B	B	120	120	0	0	yjqC_
1836	838	1170	22	54	2	3	6	18	20040	25560	B	B	120	120	0	0	yjqC_
1837	195	451	23	37	2	3	7	1	19080	25560	B	B	120	120	0	0	yosG_
1838	184	516	23	38	2	3	7	2	18840	24480	B	B	120	120	0	0	yosG_
1839	260	535	23	39	2	3	7	3	18840	24960	B	B	120	120	0	0	yosK_
1840	237	459	23	40	2	3	7	4	18960	24480	B	B	120	120	0	0	yosK_
1841	216	431	23	41	2	3	7	5	19440	24360	B	B	120	120	0	0	yosQ_
1842	217	405	23	42	2	3	7	6	20040	23640	B	B	120	120	0	0	yosQ_
1843	3781	5369	23	43	2	3	7	7	20040	24360	B	B	120	120	0	0	asd_
1844	3660	5368	23	44	2	3	7	8	19800	25920	B	B	120	120	0	0	asd_
1845	889	1345	23	45	2	3	7	9	19320	25320	B	B	120	120	0	0	ymxG_
1846	842	1236	23	46	2	3	7	10	19320	24600	B	B	120	120	0	0	ymxG_
1847	570	1020	23	47	2	3	7	11	18960	24960	B	B	120	120	0	0	truB_
1848	581	972	23	48	2	3	7	12	18720	24360	B	B	120	120	0	0	truB_
1849	4335	6886	23	49	2	3	7	13	19320	23880	B	B	120	120	0	0	rpsB_
1850	4389	6722	23	50	2	3	7	14	19200	24000	B	B	120	120	0	0	rpsB_
1851	393	730	23	51	2	3	7	15	18960	23640	B	B	120	120	0	0	cheC_
1852	413	735	23	52	2	3	7	16	19560	24360	B	B	120	120	0	0	cheC_
1853	833	1307	23	53	2	3	7	17	19560	25680	B	B	120	120	0	0	ylxH_
1854	576	1131	23	54	2	3	7	18	19560	26040	B	B	120	120	0	0	ylxH_
1855	195	267	24	37	2	3	8	1	19800	26160	B	B	120	120	0	0	yopJ_
1856	229	510	24	38	2	3	8	2	18480	24840	B	B	120	120	0	0	yopJ_
1857	213	578	24	39	2	3	8	3	19080	25080	B	B	120	120	0	0	yopN_
1858	215	580	24	40	2	3	8	4	19200	24480	B	B	120	120	0	0	yopN_
1859	251	503	24	41	2	3	8	5	19560	25080	B	B	120	120	0	0	yopR_
1860	281	712	24	42	2	3	8	6	19800	24720	B	B	120	120	0	0	yopR_
1861	161	213	24	43	2	3	8	7	19560	24600	B	B	120	120	0	0	yoqH_missing
1862	172	196	24	44	2	3	8	8	20160	24720	X	X	120	120	0	0	yoqH_missing
1863	221	509	24	45	2	3	8	9	19200	24480	B	B	120	120	0	0	yoqL_
1864	232	532	24	46	2	3	8	10	18840	24360	B	B	120	120	0	0	yoqL_
1865	242	639	24	47	2	3	8	11	19320	24120	B	B	120	120	0	0	yoqP_
1866	253	702	24	48	2	3	8	12	19080	24360	B	B	120	120	0	0	yoqP_
1867	210	437	24	49	2	3	8	13	19200	24120	B	B	120	120	30666	25497	yorH_
1868	199	495	24	50	2	3	8	14	18720	22920	B	B	120	120	0	0	yorH_
1869	225	540	24	51	2	3	8	15	18960	23640	B	B	120	120	0	0	yorM_
1870	242	577	24	52	2	3	8	16	18960	24240	B	B	120	120	0	0	yorM_
1871	237	537	24	53	2	3	8	17	19200	24960	B	B	120	120	0	0	yorQ_
1872	220	622	24	54	2	3	8	18	19920	25800	B	B	120	120	22698	29344	yorQ_
1873	527	717	25	37	2	3	9	1	19080	25800	B	B	120	120	0	0	sipW_
1874	521	729	25	38	2	3	9	2	18840	25080	B	B	120	120	0	0	sipW_
1875	359	639	25	39	2	3	9	3	19200	23760	B	B	120	120	0	0	yqhG_
1876	392	662	25	40	2	3	9	4	19320	24120	B	B	120	120	0	0	yqhG_
1877	1170	1507	25	41	2	3	9	5	19440	25320	B	B	120	120	0	0	yqhK_
1878	1332	1757	25	42	2	3	9	6	20160	26640	B	B	120	120	0	0	yqhK_
1879	339	596	25	43	2	3	9	7	20640	25320	B	B	120	120	0	0	spoIIIAF_
1880	373	626	25	44	2	3	9	8	20160	24120	B	B	120	120	0	0	spoIIIAF_
1881	2098	2716	25	45	2	3	9	9	19680	24000	B	B	120	120	0	0	yqhY_
1882	2046	2720	25	46	2	3	9	10	18720	24000	B	B	120	120	0	0	yqhY_
1883	549	710	25	47	2	3	9	11	18840	24240	B	B	120	120	0	0	yqiC_
1884	542	768	25	48	2	3	9	12	18480	24720	B	B	120	120	0	0	yqiC_
1885	358	715	25	49	2	3	9	13	18960	24120	B	B	120	120	0	0	mmgE_
1886	347	623	25	50	2	3	9	14	18360	24120	B	B	120	120	0	0	mmgE_
1887	1057	2592	25	51	2	3	9	15	18840	24360	B	B	120	120	110449	222955	yqiS_
1888	1109	2804	25	52	2	3	9	16	19080	24960	B	B	120	120	119137	245487	yqiS_
1889	940	1913	25	53	2	3	9	17	19680	24720	B	B	120	120	103127	173020	bfmBAA_
1890	975	2012	25	54	2	3	9	18	20280	25200	B	B	120	120	0	0	bfmBAA_
1891	1224	1950	26	37	2	3	10	1	18600	25920	B	B	120	120	0	0	ysmA_
1892	1414	2154	26	38	2	3	10	2	19320	24960	B	B	120	120	0	0	ysmA_
1893	566	819	26	39	2	3	10	3	19560	23040	B	B	120	120	0	0	gerM_
1894	601	818	26	40	2	3	10	4	19560	24480	B	B	120	120	0	0	gerM_
1895	263	563	26	41	2	3	10	5	19680	25440	B	B	120	120	0	0	ysnE_
1896	279	492	26	42	2	3	10	6	20040	25680	B	B	120	120	0	0	ysnE_
1897	2466	1720	26	43	2	3	10	7	20520	24240	B	B	120	120	256345	149545	hemA_
1898	2635	1887	26	44	2	3	10	8	20160	24720	B	B	120	120	274032	160358	hemA_
1899	1712	2405	26	45	2	3	10	9	19680	25200	B	B	120	120	0	0	hemB_
1900	1609	2260	26	46	2	3	10	10	19080	24120	B	B	120	120	0	0	hemB_
1901	159	184	26	47	2	3	10	11	19080	24000	B	B	120	120	0	0	valS_missing
1902	146	211	26	48	2	3	10	12	18360	25440	X	X	120	120	0	0	valS_missing
1903	269	452	26	49	2	3	10	13	18360	24840	B	B	120	120	0	0	yqgO_
1904	292	486	26	50	2	3	10	14	19080	24840	B	B	120	120	0	0	yqgO_
1905	542	948	26	51	2	3	10	15	19080	24720	B	B	120	120	0	0	yqgT_
1906	573	892	26	52	2	3	10	16	19200	24360	B	B	120	120	0	0	yqgT_
1907	1123	1358	26	53	2	3	10	17	20160	24960	B	B	120	120	0	0	yqgX_
1908	1171	1333	26	54	2	3	10	18	20760	26040	B	B	120	120	0	0	yqgX_
1909	434	835	27	37	2	3	11	1	18240	25920	B	B	120	120	0	0	yutH_
1910	520	903	27	38	2	3	11	2	18720	24000	B	B	120	120	0	0	yutH_
1911	599	786	27	39	2	3	11	3	18840	24000	B	B	120	120	0	0	yuxL_
1912	643	896	27	40	2	3	11	4	19440	24840	B	B	120	120	0	0	yuxL_
1913	451	600	27	41	2	3	11	5	20280	25800	B	B	120	120	51085	39375	yuzB_
1914	418	627	27	42	2	3	11	6	20040	25080	B	B	120	120	46152	38117	yuzB_
1915	1147	1587	27	43	2	3	11	7	20640	24000	B	B	120	120	0	0	lytT_
1916	1278	1802	27	44	2	3	11	8	20040	24840	B	B	120	120	0	0	lytT_
1917	283	557	27	45	2	3	11	9	19320	24840	B	B	120	120	0	0	yscA_
1918	293	564	27	46	2	3	11	10	19440	24000	B	B	120	120	0	0	yscA_
1919	594	939	27	47	2	3	11	11	18600	23640	B	B	120	120	0	0	ysdA_
1920	577	997	27	48	2	3	11	12	18840	25200	B	B	120	120	0	0	ysdA_
1921	265	600	27	49	2	3	11	13	18840	24480	B	B	120	120	0	0	ysfB_
1922	290	567	27	50	2	3	11	14	19560	24240	B	B	120	120	0	0	ysfB_
1923	301	477	27	51	2	3	11	15	19560	24360	B	B	120	120	0	0	pheT_
1924	296	567	27	52	2	3	11	16	19560	23760	B	B	120	120	0	0	pheT_
1925	500	760	27	53	2	3	11	17	19920	23400	B	B	120	120	0	0	yshD_
1926	493	665	27	54	2	3	11	18	20040	24720	B	B	120	120	0	0	yshD_
1927	387	968	28	37	2	3	12	1	17760	26280	B	B	120	120	0	0	yvqB_
1928	413	868	28	38	2	3	12	2	17760	25320	B	B	120	120	0	0	yvqB_
1929	504	859	28	39	2	3	12	3	18720	24240	B	B	120	120	0	0	mrgA_
1930	615	831	28	40	2	3	12	4	19560	24960	B	B	120	120	0	0	mrgA_
1931	3059	4619	28	41	2	3	12	5	20280	25800	B	B	120	120	0	0	yusV_
1932	3080	4611	28	42	2	3	12	6	20160	24480	B	B	120	120	0	0	yusV_
1933	327	605	28	43	2	3	12	7	20160	24600	B	B	120	120	0	0	yusF_
1934	270	660	28	44	2	3	12	8	20160	25560	B	B	120	120	0	0	yusF_
1935	329	669	28	45	2	3	12	9	19800	25080	B	B	120	120	0	0	yusB_
1936	310	636	28	46	2	3	12	10	19920	24720	B	B	120	120	33851	41298	yusB_
1937	4028	4128	28	47	2	3	12	11	19320	24120	B	B	120	120	0	0	yurX_
1938	4275	4351	28	48	2	3	12	12	19200	24960	B	B	120	120	0	0	yurX_
1939	604	1015	28	49	2	3	12	13	19080	25080	B	B	120	120	0	0	yurH_
1940	722	1047	28	50	2	3	12	14	19200	25320	B	B	120	120	0	0	yurH_
1941	296	549	28	51	2	3	12	15	19200	23880	B	B	120	120	0	0	yurB_
1942	279	398	28	52	2	3	12	16	19680	23880	B	B	120	120	0	0	yurB_
1943	304	505	28	53	2	3	12	17	19680	23520	B	B	120	120	0	0	yunJ_
1944	344	498	28	54	2	3	12	18	20160	24720	B	B	120	120	0	0	yunJ_
1945	343	543	29	37	2	3	13	1	18120	26400	B	B	120	120	0	0	ywlD_
1946	341	538	29	38	2	3	13	2	17880	24840	B	B	120	120	0	0	ywlD_
1947	2039	1752	29	39	2	3	13	3	18720	24000	B	B	120	120	0	0	glyA_
1948	2216	1814	29	40	2	3	13	4	18960	24240	B	B	120	120	0	0	glyA_
1949	5294	6734	29	41	2	3	13	5	19560	24360	B	B	120	120	0	0	atpE_
1950	5504	7278	29	42	2	3	13	6	20640	25680	B	B	120	120	0	0	atpE_
1951	1115	1317	29	43	2	3	13	7	20280	24840	B	B	120	120	0	0	rapB_
1952	1212	1362	29	44	2	3	13	8	20040	24600	B	B	120	120	0	0	rapB_
1953	1912	1633	29	45	2	3	13	9	19440	25200	B	B	120	120	0	0	ureB_
1954	1953	1642	29	46	2	3	13	10	19320	24960	B	B	120	120	0	0	ureB_
1955	883	1903	29	47	2	3	13	11	19320	24480	B	B	120	120	0	0	ywnC_
1956	958	2002	29	48	2	3	13	12	19560	25560	B	B	120	120	0	0	ywnC_
1957	371	637	29	49	2	3	13	13	19080	26160	B	B	120	120	0	0	ywoH_
1958	388	742	29	50	2	3	13	14	18960	26040	B	B	120	120	0	0	ywoH_
1959	870	1377	29	51	2	3	13	15	19080	24360	B	B	120	120	0	0	flhO_
1960	898	1368	29	52	2	3	13	16	19440	24120	B	B	120	120	0	0	flhO_
1961	502	700	29	53	2	3	13	17	19320	23400	B	B	120	120	0	0	ywpC_
1962	494	755	29	54	2	3	13	18	19440	23640	B	B	120	120	0	0	ywpC_
1963	504	959	30	37	2	3	14	1	18360	24720	B	B	120	120	0	0	yybA_
1964	550	994	30	38	2	3	14	2	18600	24840	B	B	120	120	0	0	yybA_
1965	375	860	30	39	2	3	14	3	18720	24480	B	B	120	120	0	0	yybE_
1966	450	887	30	40	2	3	14	4	18600	24360	B	B	120	120	0	0	yybE_
1967	221	462	30	41	2	3	14	5	19560	25440	B	B	120	120	0	0	yybJ_
1968	221	546	30	42	2	3	14	6	20520	25680	B	B	120	120	0	0	yybJ_
1969	428	882	30	43	2	3	14	7	20640	24480	B	B	120	120	0	0	yyzB_
1970	421	845	30	44	2	3	14	8	20160	24120	B	B	120	120	0	0	yyzB_
1971	9493	3274	30	45	2	3	14	9	20280	24360	B	B	120	120	976670	252880	purA_
1972	11395	4078	30	46	2	3	14	10	19920	24840	B	B	120	120	1173767	282833	purA_
1973	616	964	30	47	2	3	14	11	19920	24480	B	B	120	120	0	0	yycI_
1974	630	1015	30	48	2	3	14	12	19440	25320	B	B	120	120	0	0	yycI_
1975	297	594	30	49	2	3	14	13	19080	26040	B	B	120	120	0	0	ywjB_
1976	323	641	30	50	2	3	14	14	18960	26400	B	B	120	120	0	0	ywjB_
1977	470	814	30	51	2	3	14	15	19320	24840	B	B	120	120	0	0	acdA_
1978	451	720	30	52	2	3	14	16	19440	24240	B	B	120	120	0	0	acdA_
1979	839	881	30	53	2	3	14	17	19320	23640	B	B	120	120	0	0	spo0F_
1980	934	1044	30	54	2	3	14	18	19440	23400	B	B	120	120	0	0	spo0F_
1981	361	895	31	37	2	3	15	1	19080	25200	B	B	120	120	0	0	ykvW_
1982	366	807	31	38	2	3	15	2	19200	24120	B	B	120	120	0	0	ykvW_
1983	259	455	31	39	2	3	15	3	19200	24000	B	B	120	120	0	0	ykoY_
1984	246	488	31	40	2	3	15	4	18720	22920	B	B	120	120	0	0	ykoY_
1985	336	593	31	41	2	3	15	5	19080	23880	B	B	120	120	0	0	yhbB_
1986	302	598	31	42	2	3	15	6	20520	25320	B	B	120	120	0	0	yhbB_
1987	487	903	31	43	2	3	15	7	20520	24720	B	B	120	120	0	0	murD_
1988	473	834	31	44	2	3	15	8	20040	24240	B	B	120	120	0	0	murD_
1989	668	961	31	45	2	3	15	9	19800	24120	B	B	120	120	0	0	hrcA_
1990	636	1040	31	46	2	3	15	10	19800	24840	B	B	120	120	0	0	hrcA_
1991	877	1212	31	47	2	3	15	11	19320	24480	B	B	120	120	0	0	alaS_
1992	891	1239	31	48	2	3	15	12	19440	24120	B	B	120	120	0	0	alaS_
[truncated: 7,224 more rows]
